# Supplementary material for: Phototrophic extracellular electron uptake is linked to carbon dioxide fixation in the bacterium Rhodopseudomonas palustris
Source: Nat Commun. 2019 Mar 22;10:1355. doi: 10.1038/s41467-019-09377-6 (PMC6430793; doi:10.1038/s41467-019-09377-6)
Supplement: Supplementary file 3 — Source Data [file 41467_2019_9377_MOESM3_ESM.xlsx]

## Sheet: Description
This Excel file contains the soure data for Figs 1d, 2a-b, 3a-d, 4a-c, 5a-i, 6a-c; Supplementary Figs 2a-d, 3, 4, 5d-e, 6a-i, 7a-b, 8-11; and Supplementary Tables 1-3 and 5-7 and 10.

## Sheet: Figure 1d
time (s)	Abiotic control	WT normal
0	2.76e-09	1.22e-09
0.1	2.74e-09	1.55e-09
0.2	2.65e-09	1.01e-09
0.3	2.77e-09	1.19e-09
0.4	2.74e-09	6.63e-10
0.5	2.59e-09	8.44e-10
0.6	2.71e-09	3.94e-10
0.7	2.68e-09	8.93e-10
0.8	2.62e-09	9.87e-10
0.9	2.66e-09	8.82e-10
1	2.75e-09	9.48e-10
1.1	2.65e-09	8.92e-10
1.2	2.57e-09	9.27e-10
1.3	2.63e-09	8.3e-10
1.4	2.78e-09	9.17e-10
1.5	2.83e-09	7.78e-10
1.6	2.59e-09	7.98e-10
1.7	2.55e-09	6.32e-10
1.8	2.69e-09	6.88e-10
1.9	2.86e-09	5.24e-10
2	2.73e-09	5.39e-10
2.1	2.71e-09	4.17e-10
2.2	2.71e-09	5.04e-10
2.3	2.72e-09	4.19e-10
2.4	2.55e-09	5.52e-10
2.5	2.71e-09	5.19e-10
2.6	2.63e-09	5.93e-10
2.7	2.79e-09	4.97e-10
2.8	2.65e-09	5.93e-10
2.9	2.4e-09	5.54e-10
3	2.57e-09	6.1e-10
3.1	2.64e-09	5.13e-10
3.2	2.5e-09	6.01e-10
3.3	2.44e-09	5.96e-10
3.4	2.39e-09	5.59e-10
3.5	2.46e-09	4.86e-10
3.6	2.58e-09	5.48e-10
3.7	2.56e-09	4.92e-10
3.8	2.52e-09	5.49e-10
3.9	2.57e-09	4.88e-10
4	2.24e-09	5.22e-10
4.1	2.51e-09	4.01e-10
4.2	2.62e-09	4.96e-10
4.3	2.48e-09	3.8e-10
4.4	2.46e-09	4.28e-10
4.5	2.48e-09	3.41e-10
4.6	2.63e-09	4.27e-10
4.7	2.51e-09	3.86e-10
4.8	2.53e-09	4.84e-10
4.9	2.55e-09	4.12e-10
5	2.52e-09	5.57e-10
5.1	2.51e-09	4.93e-10
5.2	2.65e-09	5.58e-10
5.3	2.76e-09	5.08e-10
5.4	2.78e-09	5.64e-10
5.5	2.59e-09	5.03e-10
5.6	2.53e-09	-1.04e-10
5.7	2.55e-09	4.54e-10
5.8	2.45e-09	4.93e-10
5.9	2.41e-09	1.12e-09
6	2.72e-09	8.21e-10
6.1	2.57e-09	1.39e-09
6.2	2.47e-09	1.09e-09
6.3	2.36e-09	1.35e-09
6.4	2.42e-09	5.92e-10
6.5	2.46e-09	6.19e-10
6.6	2.39e-09	-3.34e-10
6.7	2.29e-09	-6.94e-10
6.8	2.38e-09	-1.9e-09
6.9	2.49e-09	-2.37e-09
7	2.45e-09	-3.53e-09
7.1	2.34e-09	-4.11e-09
7.2	2.28e-09	-5.46e-09
7.3	2.2e-09	-5.97e-09
7.4	2.44e-09	-7.11e-09
7.5	2.39e-09	-7.43e-09
7.6	1.55e-09	-8.34e-09
7.7	2.51e-09	-8.33e-09
7.8	3.01e-09	-8.86e-09
7.9	2.41e-09	-8.5e-09
8	2.91e-09	-8.83e-09
8.1	2.26e-09	-8.22e-09
8.2	2.75e-09	-8.22e-09
8.3	1.75e-09	-7.56e-09
8.4	2.82e-09	-7.84e-09
8.5	1.59e-09	-7.22e-09
8.6	2.75e-09	-7.5e-09
8.7	1.61e-09	-7.45e-09
8.8	2.85e-09	-8.63e-09
8.9	1.81e-09	-7.7e-09
9	2.63e-09	-8.33e-09
9.1	1.6e-09	-7.83e-09
9.2	2.72e-09	-8.96e-09
9.3	1.64e-09	-8.08e-09
9.4	2.59e-09	-8.6e-09
9.5	1.46e-09	-8.12e-09
9.6	2.57e-09	-9.26e-09
9.7	1.49e-09	-8.39e-09
9.8	2.5e-09	-8.88e-09
9.9	1.63e-09	-8.26e-09
10	2.7e-09	-9.16e-09
10.1	1.8e-09	-8.19e-09
10.2	2.55e-09	-8.54e-09
10.3	1.59e-09	-7.73e-09
10.4	2.4e-09	-8.6e-09
10.5	1.52e-09	-7.57e-09
10.6	2.45e-09	-8.27e-09
10.7	1.84e-09	-7.14e-09
10.8	2.24e-09	-7.9e-09
10.9	1.55e-09	-6.85e-09
11	2.33e-09	-7.76e-09
11.1	1.54e-09	-6.65e-09
11.2	2.29e-09	-7.4e-09
11.3	1.6e-09	-6.48e-09
11.4	2.03e-09	-7.41e-09
11.5	1.66e-09	-6.71e-09
11.6	2.26e-09	-7.77e-09
11.7	1.76e-09	-6.99e-09
11.8	2.11e-09	-7.98e-09
11.9	1.59e-09	-7.6e-09
12	1.83e-09	-8.88e-09
12.1	1.79e-09	-8.21e-09
12.2	2.02e-09	-9.05e-09
12.3	1.52e-09	-8.61e-09
12.4	2.02e-09	-9.57e-09
12.5	1.79e-09	-8.64e-09
12.6	1.93e-09	-9.22e-09
12.7	1.67e-09	-8.64e-09
12.8	1.86e-09	-9.32e-09
12.9	1.7e-09	-8.18e-09
13	2.09e-09	-8.66e-09
13.1	1.73e-09	-7.87e-09
13.2	1.96e-09	-8.53e-09
13.3	1.84e-09	-7.49e-09
13.4	1.75e-09	-8.17e-09
13.5	1.86e-09	-7.39e-09
13.6	1.98e-09	-8.21e-09
13.7	1.94e-09	-7.34e-09
13.8	1.82e-09	-8.26e-09
13.9	1.76e-09	-7.39e-09
14	1.95e-09	-8.4e-09
14.1	1.78e-09	-7.75e-09
14.2	1.84e-09	-8.87e-09
14.3	1.78e-09	-7.89e-09
14.4	1.81e-09	-8.79e-09
14.5	1.87e-09	-8.14e-09
14.6	1.91e-09	-9.14e-09
14.7	2e-09	-8.11e-09
14.8	1.94e-09	-8.81e-09
14.9	2e-09	-7.92e-09
15	1.87e-09	-8.65e-09
15.1	2.01e-09	-7.67e-09
15.2	1.79e-09	-8.47e-09
15.3	1.99e-09	-7.42e-09
15.4	2.05e-09	-7.49e-09
15.5	2.12e-09	-7.12e-09
15.6	1.85e-09	-7.69e-09
15.7	1.91e-09	-7.57e-09
15.8	1.83e-09	-8.26e-09
15.9	1.96e-09	-8.09e-09
16	1.88e-09	-8.59e-09
16.1	1.98e-09	-8.26e-09
16.2	1.67e-09	-8.61e-09
16.3	2.09e-09	-7.9e-09
16.4	1.93e-09	-7.92e-09
16.5	1.91e-09	-7.1e-09
16.6	1.66e-09	-6.89e-09
16.7	1.92e-09	-5.61e-09
16.8	1.74e-09	-5.13e-09
16.9	1.92e-09	-3.91e-09
17	1.5e-09	-3.38e-09
17.1	1.79e-09	-2e-09
17.2	1.63e-09	-1.48e-09
17.3	1.89e-09	-3.41e-10
17.4	1.42e-09	4.16e-12
17.5	1.63e-09	9.56e-10
17.6	1.62e-09	1.02e-09
17.7	1.8e-09	1.45e-09
17.8	1.68e-09	1.13e-09
17.9	1.73e-09	1.56e-09
18	1.71e-09	1.01e-09
18.1	2.5e-09	1.01e-09
18.2	2.94e-09	2.85e-10
18.3	2.82e-09	4.81e-10
18.4	3.16e-09	-9.86e-11
18.5	2.65e-09	4.49e-10
18.6	2.98e-09	5.18e-10
18.7	2.82e-09	5.07e-10
18.8	3.02e-09	6.67e-10
18.9	2.64e-09	7.08e-10
19	2.87e-09	7.87e-10
19.1	2.63e-09	7.68e-10
19.2	2.88e-09	8.33e-10
19.3	2.71e-09	7.93e-10
19.4	2.93e-09	8.17e-10
19.5	2.76e-09	7.53e-10
19.6	2.94e-09	7.52e-10
19.7	2.68e-09	6.86e-10
19.8	2.03e-09	6.9e-10
19.9	1.8e-09	5.52e-10
20	1.76e-09	5.57e-10
20.1	2.16e-09	4.49e-10
20.2	2.12e-09	4.82e-10
20.3	2.02e-09	4.39e-10
20.4	1.97e-09	4.32e-10
20.5	2.01e-09	3.71e-10
20.6	2.11e-09	4.77e-10
20.7	2.11e-09	4.23e-10
20.8	2.03e-09	5.11e-10
20.9	2.04e-09	4.14e-10
21	2.1e-09	5.35e-10
21.1	2.09e-09	5.02e-10
21.2	2e-09	6.01e-10
21.3	2.03e-09	5.34e-10
21.4	1.92e-09	5.89e-10
21.5	2.18e-09	5.51e-10
21.6	1.99e-09	5.53e-10
21.7	1.7e-09	4.62e-10
21.8	2.07e-09	4.44e-10
21.9	2.03e-09	3.87e-10
22	1.88e-09	5.85e-10
22.1	1.76e-09	5.43e-10
22.2	1.72e-09	5.26e-10
22.3	1.88e-09	4.71e-10
22.4	2.05e-09	5.54e-10
22.5	1.93e-09	4.52e-10
22.6	2.01e-09	4.5e-10
22.7	1.91e-09	3.35e-10
22.8	1.7e-09	2.92e-10
22.9	1.96e-09	2.27e-10
23	2.09e-09	2.32e-10
23.1	2e-09	1.73e-10
23.2	1.98e-09	2.24e-10
23.3	2.02e-09	2e-10
23.4	2.07e-09	3.06e-10
23.5	1.94e-09	2.99e-10
23.6	2.01e-09	4e-10
23.7	2.08e-09	3.93e-10
23.8	2.06e-09	5.67e-10
23.9	1.97e-09	5.38e-10
24	2.03e-09	6.22e-10
24.1	2.15e-09	5.61e-10
24.2	2.19e-09	6.7e-10
24.3	2.05e-09	6.05e-10
24.4	2.03e-09	7.04e-10
24.5	1.99e-09	6.23e-10
24.6	1.94e-09	6.28e-10
24.7	1.91e-09	5.4e-10
24.8	2.12e-09	5.1e-10
24.9	2.13e-09	4.2e-10
25	1.99e-09	5.46e-10
25.1	1.89e-09	3.66e-10
25.2	1.89e-09	-6.07e-11
25.3	2e-09	3.34e-10
25.4	2.06e-09	2.64e-11
25.5	1.99e-09	7.66e-10
25.6	1.96e-09	6.32e-10
25.7	1.96e-09	1.34e-09
25.8	1.98e-09	1.16e-09
25.9	1.83e-09	1.61e-09
26	2e-09	9.87e-10
26.1	1.92e-09	1.37e-09
26.2	2.09e-09	6.46e-10
26.3	1.92e-09	4.84e-10
26.4	1.78e-09	-6.38e-10
26.5	1.94e-09	-1.06e-09
26.6	1.93e-09	-2.43e-09
26.7	1.95e-09	-3.11e-09
26.8	1.82e-09	-4.43e-09
26.9	1.64e-09	-5.19e-09
27	1.84e-09	-6.55e-09
27.1	1.92e-09	-7.09e-09
27.2	1.84e-09	-8.12e-09
27.3	1.79e-09	-8.39e-09
27.4	1.81e-09	-9.18e-09
27.5	1.53e-09	-9.04e-09
27.6	1.75e-09	-9.43e-09
27.7	2.12e-09	-8.88e-09
27.8	3.11e-09	-8.9e-09
27.9	2.48e-09	-8.05e-09
28	2.75e-09	-8.03e-09
28.1	2.24e-09	-6.94e-09
28.2	2.74e-09	-6.75e-09
28.3	2.35e-09	-6.38e-09
28.4	2.46e-09	-7.02e-09
28.5	2.36e-09	-6.07e-09
28.6	2.61e-09	-6.83e-09
28.7	2.22e-09	-6.06e-09
28.8	2.42e-09	-7.14e-09
28.9	2.24e-09	-6.31e-09
29	2.53e-09	-7.35e-09
29.1	2.44e-09	-6.92e-09
29.2	2.57e-09	-8.14e-09
29.3	2.37e-09	-7.32e-09
29.4	2.47e-09	-8.26e-09
29.5	2.09e-09	-7.67e-09
29.6	2.31e-09	-8.68e-09
29.7	2.53e-09	-7.87e-09
29.8	2.3e-09	-8.71e-09
29.9	2.32e-09	-7.93e-09
30	2.22e-09	-8.72e-09
30.1	2.46e-09	-7.87e-09
30.2	2.33e-09	-8.51e-09
30.3	2.32e-09	-7.57e-09
30.4	2.24e-09	-8.31e-09
30.5	2.43e-09	-7.35e-09
30.6	2.3e-09	-8.09e-09
30.7	2.38e-09	-7.3e-09
30.8	2.23e-09	-8.2e-09
30.9	2.56e-09	-7.32e-09
31	2.36e-09	-8.25e-09
31.1	2.41e-09	-7.63e-09
31.2	2.24e-09	-8.82e-09
31.3	2.38e-09	-7.81e-09
31.4	2.4e-09	-8.76e-09
31.5	2.58e-09	-8.13e-09
31.6	2.36e-09	-9.23e-09
31.7	2.39e-09	-8.3e-09
31.8	2.44e-09	-9.12e-09
31.9	2.32e-09	-8.51e-09
32	1.38e-09	-9.47e-09
32.1	2.52e-09	-8.38e-09
32.2	2.42e-09	-9.02e-09
32.3	2.37e-09	-8.32e-09
32.4	2.11e-09	-9.31e-09
32.5	2.29e-09	-8.17e-09
32.6	2.2e-09	-8.61e-09
32.7	2.53e-09	-7.9e-09
32.8	2.37e-09	-8.81e-09
32.9	2.59e-09	-7.74e-09
33	2.34e-09	-8.2e-09
33.1	2.24e-09	-7.49e-09
33.2	1.24e-09	-8.58e-09
33.3	2.33e-09	-7.35e-09
33.4	2.28e-09	-7.77e-09
33.5	2.43e-09	-6.99e-09
33.6	2.3e-09	-7.99e-09
33.7	2.34e-09	-6.91e-09
33.8	2.23e-09	-7.53e-09
33.9	2.34e-09	-6.86e-09
34	1.23e-09	-7.94e-09
34.1	2.25e-09	-7.06e-09
34.2	1.02e-09	-7.88e-09
34.3	2.24e-09	-7.31e-09
34.4	1.29e-09	-8.55e-09
34.5	2.39e-09	-7.42e-09
34.6	2.06e-09	-8.05e-09
34.7	2.1e-09	-7.35e-09
34.8	1.02e-09	-8.55e-09
34.9	2.35e-09	-7.53e-09
35	2.02e-09	-8.31e-09
35.1	2.06e-09	-7.66e-09
35.2	1.23e-09	-9.21e-09
35.3	2.34e-09	-7.54e-09
35.4	1.98e-09	-7.35e-09
35.5	2.08e-09	-7e-09
35.6	1.08e-09	-7.65e-09
35.7	2.2e-09	-7.25e-09
35.8	1.89e-09	-7.92e-09
35.9	2.28e-09	-8.14e-09
36	1.23e-09	-8.92e-09
36.1	2.3e-09	-8.58e-09
36.2	1.68e-09	-8.95e-09
36.3	2.11e-09	-8.78e-09
36.4	1.44e-09	-9.1e-09
36.5	2.21e-09	-7.97e-09
36.6	1.2e-09	-7.64e-09
36.7	2.05e-09	-6.73e-09
36.8	1.27e-09	-6.33e-09
36.9	2.16e-09	-4.79e-09
37	1.2e-09	-4.04e-09
37.1	1.95e-09	-2.8e-09
37.2	1.31e-09	-2.24e-09
37.3	2.24e-09	-7.47e-10
37.4	1.28e-09	-2.3e-10
37.5	2e-09	6.67e-10
37.6	3.33e-09	7.79e-10
37.7	1.55e-09	1.93e-09
37.8	1.48e-09	1.92e-09
37.9	1.51e-09	2.1e-09
38	1.57e-09	1.45e-09
38.1	1.55e-09	1.74e-09
38.2	1.55e-09	8.28e-10
38.3	1.87e-09	4.89e-10
38.4	1.75e-09	-6.38e-10
38.5	1.62e-09	5.59e-10
38.6	1.66e-09	5.31e-10
38.7	1.86e-09	4.07e-10
38.8	1.89e-09	4.06e-10
38.9	1.63e-09	4.06e-10
39	1.69e-09	4.52e-10
39.1	1.76e-09	3.86e-10
39.2	1.72e-09	4.09e-10
39.3	1.68e-09	4e-10
39.4	1.73e-09	5.16e-10
39.5	1.79e-09	4.93e-10
39.6	1.88e-09	5.07e-10
39.7	1.68e-09	4.87e-10
39.8	1.65e-09	5.85e-10
39.9	1.6e-09	5.66e-10
40	1.62e-09	6.34e-10
40.1	1.58e-09	5.34e-10
40.2	1.83e-09	5.6e-10
40.3	1.92e-09	5.69e-10
40.4	1.77e-09	6.44e-10
40.5	1.63e-09	6.03e-10
40.6	1.56e-09	6.46e-10
40.7	1.85e-09	6.02e-10
40.8	1.88e-09	6.29e-10
40.9	1.7e-09	5.84e-10
41	1.75e-09	5.82e-10
41.1	1.64e-09	4.76e-10
41.2	1.73e-09	5.86e-10
41.3	1.6e-09	4.18e-10
41.4	1.84e-09	3.61e-10
41.5	1.81e-09	2.9e-10
41.6	1.94e-09	3.41e-10
41.7	1.74e-09	3.41e-10
41.8	1.56e-09	3.46e-10
41.9	1.62e-09	2.12e-10
42	1.63e-09	2.69e-10
42.1	1.64e-09	2.13e-10
42.2	1.82e-09	2.68e-10
42.3	1.64e-09	1.33e-10
42.4	1.57e-09	1.13e-10
42.5	1.62e-09	4.15e-11
42.6	1.65e-09	3.7e-11
42.7	1.57e-09	-5.45e-12
42.8	1.54e-09	5.56e-11
42.9	1.58e-09	6.8e-11
43	1.57e-09	1.59e-10
43.1	1.66e-09	1.83e-10
43.2	1.72e-09	2.64e-10
43.3	1.67e-09	2.3e-10
43.4	1.61e-09	3e-10
43.5	1.53e-09	3.27e-10
43.6	1.75e-09	4.13e-10
43.7	1.68e-09	4.11e-10
43.8	1.42e-09	4.82e-10
43.9	1.62e-09	4.23e-10
44	1.56e-09	4.4e-10
44.1	1.66e-09	4.36e-10
44.2	1.55e-09	4.62e-10
44.3	1.38e-09	3.72e-10
44.4	1.46e-09	3.86e-10
44.5	1.67e-09	2.21e-10
44.6	1.59e-09	1.63e-10
44.7	1.47e-09	5.92e-11
44.8	1.4e-09	3.17e-11
44.9	1.34e-09	-2.48e-11
45	1.46e-09	-8.06e-11
45.1	1.67e-09	-1.68e-10
45.2	1.59e-09	-1.21e-10
45.3	1.55e-09	-2.08e-10
45.4	1.44e-09	-7.02e-10
45.5	1.45e-09	-1.61e-10
45.6	1.66e-09	-2.68e-10
45.7	1.56e-09	3.44e-10
45.8	1.31e-09	1.14e-10
45.9	1.58e-09	8.7e-10
46	1.7e-09	6.85e-10
46.1	1.42e-09	9.8e-10
46.2	1.35e-09	3.18e-10
46.3	1.4e-09	4.96e-10
46.4	1.56e-09	-2.96e-10
46.5	1.6e-09	-5.84e-10
46.6	1.56e-09	-1.74e-09
46.7	1.51e-09	-2.15e-09
46.8	1.55e-09	-3.5e-09
46.9	1.25e-09	-4.07e-09
47	1.41e-09	-5.44e-09
47.1	1.6e-09	-5.94e-09
47.2	1.51e-09	-7.15e-09
47.3	1.48e-09	-7.53e-09
47.4	1.39e-09	-8.68e-09
47.5	1.93e-09	-8.76e-09
47.6	1.59e-09	-9.45e-09
47.7	1.42e-09	-9.21e-09
47.8	1.29e-09	-9.78e-09
47.9	1.36e-09	-9.13e-09
48	2.27e-09	-9.17e-09
48.1	1.14e-09	-8.55e-09
48.2	1.92e-09	-8.82e-09
48.3	1.18e-09	-8.05e-09
48.4	2.23e-09	-8.09e-09
48.5	1.34e-09	-7.93e-09
48.6	2.24e-09	-8.9e-09
48.7	1.26e-09	-7.85e-09
48.8	1.51e-09	-8.4e-09
48.9	9.44e-10	-7.71e-09
49	2.22e-09	-8.72e-09
49.1	1.36e-09	-7.63e-09
49.2	1.39e-09	-8.09e-09
49.3	1.14e-09	-7.43e-09
49.4	2.06e-09	-8.49e-09
49.5	1.19e-09	-7.48e-09
49.6	2.15e-09	-8.06e-09
49.7	1.17e-09	-7.38e-09
49.8	2.14e-09	-8.34e-09
49.9	1.18e-09	-7.42e-09
50	2.2e-09	-8.08e-09
50.1	1.08e-09	-7.34e-09
50.2	2.16e-09	-8.33e-09
50.3	1.21e-09	-7.39e-09
50.4	2.15e-09	-8.01e-09
50.5	1.16e-09	-7.46e-09
50.6	2.23e-09	-8.56e-09
50.7	1.18e-09	-7.7e-09
50.8	2.16e-09	-8.39e-09
50.9	1.09e-09	-7.79e-09
51	2.21e-09	-8.9e-09
51.1	1.25e-09	-7.88e-09
51.2	2.21e-09	-8.46e-09
51.3	1.04e-09	-7.96e-09
51.4	2.35e-09	-9.01e-09
51.5	1.34e-09	-7.92e-09
51.6	2.08e-09	-8.46e-09
51.7	1.01e-09	-7.95e-09
51.8	2.12e-09	-8.89e-09
51.9	1.03e-09	-7.76e-09
52	2.18e-09	-8.26e-09
52.1	1.04e-09	-7.6e-09
52.2	2.19e-09	-8.46e-09
52.3	2.3e-09	-7.21e-09
52.4	2.04e-09	-7.63e-09
52.5	2.38e-09	-7.03e-09
52.6	2.18e-09	-7.97e-09
52.7	2.42e-09	-6.98e-09
52.8	2.11e-09	-7.6e-09
52.9	2.07e-09	-7.04e-09
53	2.3e-09	-7.99e-09
53.1	2.51e-09	-7.06e-09
53.2	2.17e-09	-7.71e-09
53.3	2.13e-09	-7.23e-09
53.4	2.21e-09	-8.26e-09
53.5	2.44e-09	-7.3e-09
53.6	2.18e-09	-7.91e-09
53.7	2.37e-09	-7.38e-09
53.8	2.1e-09	-8.3e-09
53.9	2.24e-09	-7.31e-09
54	2.13e-09	-7.94e-09
54.1	2.32e-09	-7.26e-09
54.2	2.27e-09	-8.2e-09
54.3	2.22e-09	-7.09e-09
54.4	2.12e-09	-7.63e-09
54.5	2.34e-09	-7.12e-09
54.6	2.1e-09	-8.1e-09
54.7	2.15e-09	-7.1e-09
54.8	1.96e-09	-7.81e-09
54.9	2.23e-09	-7.25e-09
55	2.3e-09	-8.36e-09
55.1	2.2e-09	-7.44e-09
55.2	1.97e-09	-7.64e-09
55.3	1.96e-09	-7.52e-09
55.4	2.16e-09	-8.25e-09
55.5	2.25e-09	-8.14e-09
55.6	2.13e-09	-8.79e-09
55.7	2.07e-09	-8.77e-09
55.8	2.03e-09	-9.24e-09
55.9	2.16e-09	-8.8e-09
56	2.11e-09	-8.92e-09
56.1	2.04e-09	-8.19e-09
56.2	2.33e-09	-8.04e-09
56.3	2.25e-09	-7.01e-09
56.4	2.13e-09	-6.56e-09
56.5	1.93e-09	-5.49e-09
56.6	2e-09	-5.05e-09
56.7	1.82e-09	-3.7e-09
56.8	2.03e-09	-3.07e-09
56.9	1.94e-09	-1.87e-09
57	2.17e-09	-1.46e-09
57.1	1.8e-09	-2.59e-10
57.2	1.98e-09	-5.67e-11
57.3	1.66e-09	7.85e-10
57.4	2.06e-09	7.14e-10
57.5	1.86e-09	1.42e-09
57.6	1.97e-09	1.03e-09
57.7	1.45e-09	1.2e-09
57.8	1.26e-09	6.11e-10
57.9	1.28e-09	8.46e-10
58	1.27e-09	1.78e-10
58.1	1.46e-09	2.13e-10
58.2	1.41e-09	-3.54e-10
58.3	1.58e-09	2.89e-10
58.4	1.44e-09	3.4e-10
58.5	1.35e-09	2.41e-10
58.6	1.39e-09	2.67e-10
58.7	1.37e-09	1.63e-10
58.8	1.48e-09	1.77e-10
58.9	1.65e-09	9.09e-11
59	1.42e-09	1.8e-10
59.1	1.41e-09	1.28e-10
59.2	1.36e-09	2.12e-10
59.3	1.3e-09	2.73e-10
59.4	1.31e-09	3.53e-10
59.5	1.43e-09	3.33e-10
59.6	1.37e-09	4.03e-10
59.7	1.38e-09	3.65e-10
59.8	1.24e-09	4.16e-10
59.9	1.43e-09	4.17e-10
60	1.39e-09	5.44e-10
60.1	1.45e-09	4.3e-10
60.2	1.31e-09	3.95e-10
60.3	1.5e-09	3.58e-10
60.4	1.39e-09	3.48e-10
60.5	1.27e-09	2.54e-10
60.6	1.33e-09	3.61e-10
60.7	1.31e-09	2.28e-10
60.8	1.39e-09	2.14e-10
60.9	1.51e-09	9.22e-11
61	1.25e-09	6.52e-11
61.1	1.3e-09	-2.38e-11
61.2	1.41e-09	-3.61e-11
61.3	1.45e-09	-3.35e-11
61.4	1.48e-09	1.68e-11
61.5	1.37e-09	-4.87e-12
61.6	1.27e-09	-1.08e-11
61.7	1.37e-09	2.65e-11
61.8	1.55e-09	7.72e-11
61.9	1.45e-09	5.87e-11
62	1.28e-09	1.66e-10
62.1	1.31e-09	1.65e-10
62.2	1.24e-09	2.51e-10
62.3	1.47e-09	2.62e-10
62.4	1.37e-09	3.33e-10
62.5	1.14e-09	3.21e-10
62.6	1.27e-09	3.55e-10
62.7	1.36e-09	2.77e-10
62.8	1.33e-09	2.6e-10
62.9	1.17e-09	1.85e-10
63	1.17e-09	2.42e-10
63.1	1.31e-09	2.19e-10
63.2	1.38e-09	2.51e-10
63.3	1.28e-09	1.13e-10
63.4	1.34e-09	1.05e-10
63.5	1.24e-09	4.39e-11
63.6	1.14e-09	5.82e-11
63.7	1.25e-09	3.1e-12
63.8	1.4e-09	1.86e-10
63.9	1.42e-09	2.45e-10
64	1.29e-09	3.87e-10
64.1	1.25e-09	3.4e-10
64.2	1.15e-09	4.52e-10
64.3	1.45e-09	5.09e-10
64.4	1.29e-09	6.46e-10
64.5	1.14e-09	6.92e-10
64.6	1.29e-09	7.47e-10
64.7	1.37e-09	7.11e-10
64.8	1.26e-09	6.53e-10
64.9	1.16e-09	5.46e-10
65	1.2e-09	4.31e-10

## Sheet: Figure 2a
time (s)	WT normal	Antimycin
0	1.654e-09	9.67314e-10
0.1	1.463e-09	9.10937e-10
0.2	1.579e-09	9.44686e-10
0.3	1.391e-09	9.22417e-10
0.4	1.494e-09	9.85849e-10
0.5	1.292e-09	8.96577e-10
0.6	1.36e-09	9.00554e-10
0.7	1.131e-09	8.72351e-10
0.8	1.217e-09	9.28571e-10
0.9	9.769e-10	9.14323e-10
1	1.029e-09	9.60426e-10
1.1	8.309e-10	9.27814e-10
1.2	9.754e-10	9.25749e-10
1.3	7.683e-10	8.72991e-10
1.4	8.811e-10	9.10449e-10
1.5	7.4e-10	9.12323e-10
1.6	8.472e-10	9.66863e-10
1.7	7.022e-10	9.43843e-10
1.8	8.519e-10	9.87643e-10
1.9	7.401e-10	9.52166e-10
2	9.404e-10	9.57069e-10
2.1	8.602e-10	8.95457e-10
2.2	1.08e-09	9.11614e-10
2.3	9.605e-10	8.63937e-10
2.4	1.193e-09	8.92646e-10
2.5	1.152e-09	8.96114e-10
2.6	1.302e-09	9.41037e-10
2.7	1.232e-09	8.89223e-10
2.8	1.529e-09	8.79209e-10
2.9	1.442e-09	8.57746e-10
3	1.51e-09	9.10134e-10
3.1	1.372e-09	8.76683e-10
3.2	1.6e-09	8.87331e-10
3.3	1.435e-09	8.58086e-10
3.4	1.524e-09	9.15154e-10
3.5	1.314e-09	8.80837e-10
3.6	1.408e-09	9.4642e-10
3.7	1.2e-09	9.38429e-10
3.8	1.202e-09	9.65823e-10
3.9	1.068e-09	8.94403e-10
4	8.413e-10	9.39063e-10
4.1	1.035e-09	9.38537e-10
4.2	5.687e-10	9.31123e-10
4.3	1.166e-09	8.44257e-10
4.4	1.353e-09	8.86031e-10
4.5	1.656e-09	8.75266e-10
4.6	1.286e-09	8.63977e-10
4.7	1.61e-09	7.92903e-10
4.8	1.459e-09	8.52874e-10
4.9	1.493e-09	8.85143e-10
5	7.157e-10	9.21886e-10
5.1	6.763e-10	8.54966e-10
5.2	1.379e-10	8.85914e-10
5.3	-2.78e-10	8.8126e-10
5.4	-1.514e-09	9.2234e-10
5.5	-1.902e-09	8.67746e-10
5.6	-2.832e-09	8.99789e-10
5.7	-3.201e-09	8.24069e-10
5.8	-4.282e-09	8.72531e-10
5.9	-4.47e-09	8.64909e-10
6	-4.972e-09	9.48897e-10
6.1	-5.125e-09	8.99283e-10
6.2	-5.918e-09	9.65629e-10
6.3	-5.763e-09	8.9372e-10
6.4	-5.87e-09	8.85517e-10
6.5	-5.617e-09	7.93329e-10
6.6	-6.024e-09	8.70046e-10
6.7	-5.453e-09	8.48371e-10
6.8	-5.325e-09	8.8442e-10
6.9	-4.944e-09	8.1258e-10
7	-5.297e-09	8.95469e-10
7.1	-4.917e-09	8.99966e-10
7.2	-5.347e-09	9.72817e-10
7.3	-4.931e-09	8.65454e-10
7.4	-5.975e-09	8.93354e-10
7.5	-4.962e-09	8.33911e-10
7.6	-5.406e-09	8.7338e-10
7.7	-4.981e-09	8.18417e-10
7.8	-5.86e-09	9.03806e-10
7.9	-5.063e-09	8.67766e-10
8	-5.534e-09	8.47314e-10
8.1	-5.07e-09	7.93994e-10
8.2	-5.976e-09	8.5432e-10
8.3	-5.028e-09	8.47411e-10
8.4	-5.483e-09	8.53494e-10
8.5	-5.073e-09	8.53886e-10
8.6	-6.052e-09	8.91109e-10
8.7	-5.172e-09	8.30837e-10
8.8	-5.801e-09	8.18883e-10
8.9	-5.184e-09	7.99094e-10
9	-6.027e-09	8.9664e-10
9.1	-5.041e-09	8.45629e-10
9.2	-5.469e-09	8.53723e-10
9.3	-4.817e-09	8.1394e-10
9.4	-5.683e-09	9.01351e-10
9.5	-4.686e-09	8.53223e-10
9.6	-5.071e-09	8.49994e-10
9.7	-4.524e-09	8.2762e-10
9.8	-5.48e-09	8.88189e-10
9.9	-4.476e-09	8.52017e-10
10	-4.957e-09	8.51626e-10
10.1	-4.518e-09	8.02083e-10
10.2	-5.43e-09	8.41157e-10
10.3	-4.697e-09	8.04554e-10
10.4	-5.345e-09	8.54351e-10
10.5	-4.942e-09	8.40994e-10
10.6	-5.878e-09	8.63003e-10
10.7	-5.088e-09	7.686e-10
10.8	-5.692e-09	8.28706e-10
10.9	-5.164e-09	8.1644e-10
11	-5.948e-09	8.4078e-10
11.1	-5.167e-09	7.62291e-10
11.2	-5.731e-09	8.24929e-10
11.3	-5.101e-09	7.93263e-10
11.4	-5.843e-09	8.04186e-10
11.5	-4.952e-09	8.09343e-10
11.6	-5.482e-09	8.9578e-10
11.7	-4.844e-09	9.05389e-10
11.8	-5.643e-09	8.83057e-10
11.9	-4.891e-09	8.27183e-10
12	-5.44e-09	8.50946e-10
12.1	-4.848e-09	7.95189e-10
12.2	-5.747e-09	7.92314e-10
12.3	-5.006e-09	7.66523e-10
12.4	-5.661e-09	8.47686e-10
12.5	-5.094e-09	7.85549e-10
12.6	-5.919e-09	8.12374e-10
12.7	-5.077e-09	8.09243e-10
12.8	-5.717e-09	8.71751e-10
12.9	-5.103e-09	8.48154e-10
13	-5.91e-09	9.05789e-10
13.1	-4.975e-09	8.96011e-10
13.2	-5.543e-09	8.9566e-10
13.3	-4.984e-09	7.95731e-10
13.4	-5.73e-09	8.00646e-10
13.5	-4.974e-09	7.82709e-10
13.6	-5.583e-09	8.37131e-10
13.7	-5.011e-09	7.85011e-10
13.8	-5.865e-09	8.15497e-10
13.9	-5.132e-09	8.12357e-10
14	-5.806e-09	8.51246e-10
14.1	-5.237e-09	8.26846e-10
14.2	-6.049e-09	8.60049e-10
14.3	-5.288e-09	8.36363e-10
14.4	-5.924e-09	8.36189e-10
14.5	-5.243e-09	7.922e-10
14.6	-6.077e-09	8.35323e-10
14.7	-5.167e-09	8.3134e-10
14.8	-5.221e-09	8.3488e-10
14.9	-5.055e-09	7.997e-10
15	-5.632e-09	8.628e-10
15.1	-5.577e-09	8.90443e-10
15.2	-5.994e-09	8.69594e-10
15.3	-6.107e-09	8.09949e-10
15.4	-6.618e-09	8.42786e-10
15.5	-6.358e-09	8.32829e-10
15.6	-6.555e-09	8.274e-10
15.7	-6.185e-09	7.95477e-10
15.8	-6.147e-09	8.42571e-10
15.9	-5.391e-09	8.20134e-10
16	-5.094e-09	8.04426e-10
16.1	-4.2e-09	8.10157e-10
16.2	-3.79e-09	8.67983e-10
16.3	-2.64e-09	8.37891e-10
16.4	-2.12e-09	7.8868e-10
16.5	-1.122e-09	8.05374e-10
16.6	-6.97e-10	8.16729e-10
16.7	3.668e-10	8.17011e-10
16.8	6.927e-10	8.40351e-10
16.9	1.407e-09	8.5196e-10
17	1.403e-09	8.02751e-10
17.1	1.991e-09	7.99609e-10
17.2	1.767e-09	8.29091e-10
17.3	2.008e-09	8.205e-10
17.4	1.492e-09	7.98131e-10
17.5	1.558e-09	7.73637e-10
17.6	9.925e-10	8.77929e-10
17.7	1.034e-09	9.03057e-10
17.8	5.721e-10	8.77829e-10
17.9	1.198e-09	8.02043e-10
18	1.336e-09	8.24286e-10
18.1	1.209e-09	8.13791e-10
18.2	1.326e-09	8.1628e-10
18.3	1.317e-09	8.47846e-10
18.4	1.443e-09	8.98006e-10
18.5	1.273e-09	8.92926e-10
18.6	1.378e-09	8.62909e-10
18.7	1.277e-09	7.85657e-10
18.8	1.364e-09	7.604e-10
18.9	1.137e-09	7.45546e-10
19	1.161e-09	7.57694e-10
19.1	1.075e-09	7.9928e-10
19.2	1.094e-09	8.32974e-10
19.3	8.589e-10	8.12263e-10
19.4	8.72e-10	7.80386e-10
19.5	6.82e-10	8.44029e-10
19.6	7.031e-10	9.02966e-10
19.7	4.85e-10	8.77206e-10
19.8	5.201e-10	8.24874e-10
19.9	3.532e-10	8.10317e-10
20	3.623e-10	7.8038e-10
20.1	2.622e-10	7.74826e-10
20.2	4.07e-10	7.79497e-10
20.3	3.404e-10	7.90991e-10
20.4	4.998e-10	7.5582e-10
20.5	5.206e-10	7.74517e-10
20.6	6.675e-10	8.2392e-10
20.7	5.617e-10	8.6236e-10
20.8	7.045e-10	8.28391e-10
20.9	7.148e-10	7.75529e-10
21	8.593e-10	7.825e-10
21.1	8.255e-10	8.14931e-10
21.2	8.848e-10	8.2246e-10
21.3	7.972e-10	8.00189e-10
21.4	9.154e-10	8.13631e-10
21.5	8.366e-10	8.24351e-10
21.6	8.648e-10	7.87406e-10
21.7	7.191e-10	8.06777e-10
21.8	8.145e-10	8.41917e-10
21.9	6.961e-10	8.87546e-10
22	6.922e-10	8.14637e-10
22.1	5.006e-10	8.11703e-10
22.2	6.314e-10	7.99457e-10
22.3	5.668e-10	8.05434e-10
22.4	6.306e-10	7.98871e-10
22.5	5.828e-10	8.50709e-10
22.6	7.27e-10	8.77109e-10
22.7	7.039e-10	8.26926e-10
22.8	8.381e-10	8.24843e-10
22.9	8.069e-10	8.991e-10
23	9.294e-10	8.08643e-10
23.1	8.339e-10	7.97394e-10
23.2	9.402e-10	8.03717e-10
23.3	8.842e-10	7.34094e-10
23.4	9.932e-10	7.32397e-10
23.5	8.559e-10	8.12766e-10
23.6	9.463e-10	9.44631e-10
23.7	8.332e-10	1.05431e-09
23.8	8.916e-10	9.14431e-10
23.9	7.662e-10	1.0376e-09
24	3.701e-10	1.14094e-09
24.1	7.562e-10	1.5972e-09
24.2	5.989e-10	1.62049e-09
24.3	1.086e-09	1.92626e-09
24.4	1.115e-09	1.71929e-09
24.5	1.661e-09	1.94826e-09
24.6	1.409e-09	1.75346e-09
24.7	1.742e-09	2.0156e-09
24.8	1.495e-09	1.74774e-09
24.9	1.559e-09	1.94466e-09
25	8.934e-10	1.68083e-09
25.1	6.739e-10	1.90291e-09
25.2	-1.218e-10	1.67129e-09
25.3	-3.721e-10	1.918e-09
25.4	-1.263e-09	1.70703e-09
25.5	-1.643e-09	1.91497e-09
25.6	-2.653e-09	1.68789e-09
25.7	-2.758e-09	1.9352e-09
25.8	-3.605e-09	1.71183e-09
25.9	-3.813e-09	1.87023e-09
26	-4.617e-09	1.64017e-09
26.1	-4.611e-09	1.8754e-09
26.2	-5.184e-09	1.64709e-09
26.3	-5.086e-09	1.78569e-09
26.4	-5.59e-09	1.52011e-09
26.5	-5.222e-09	1.72703e-09
26.6	-5.452e-09	1.49631e-09
26.7	-5.039e-09	1.71309e-09
26.8	-5.3e-09	1.49909e-09
26.9	-4.872e-09	1.78923e-09
27	-5.225e-09	1.5858e-09
27.1	-5.238e-09	1.73109e-09
27.2	-6.212e-09	1.45397e-09
27.3	-5.621e-09	1.64991e-09
27.4	-6.481e-09	1.4518e-09
27.5	-5.974e-09	1.573e-09
27.6	-6.718e-09	1.36957e-09
27.7	-6.038e-09	1.57529e-09
27.8	-6.845e-09	1.40589e-09
27.9	-6.147e-09	1.60549e-09
28	-6.863e-09	1.44051e-09
28.1	-6.186e-09	1.62594e-09
28.2	-6.899e-09	1.3678e-09
28.3	-6.184e-09	1.6014e-09
28.4	-6.856e-09	1.44291e-09
28.5	-6.083e-09	1.58406e-09
28.6	-6.78e-09	1.29974e-09
28.7	-6.1e-09	1.48663e-09
28.8	-6.836e-09	1.33029e-09
28.9	-5.86e-09	1.49177e-09
29	-6.639e-09	1.32794e-09
29.1	-5.861e-09	1.5342e-09
29.2	-6.56e-09	1.40171e-09
29.3	-5.729e-09	1.50543e-09
29.4	-6.435e-09	1.30606e-09
29.5	-5.835e-09	1.46211e-09
29.6	-6.731e-09	1.29169e-09
29.7	-5.859e-09	1.41357e-09
29.8	-6.611e-09	1.26214e-09
29.9	-5.942e-09	1.45649e-09
30	-6.713e-09	1.28343e-09
30.1	-5.829e-09	1.40517e-09
30.2	-6.447e-09	1.22366e-09
30.3	-5.891e-09	1.45017e-09
30.4	-6.702e-09	1.28714e-09
30.5	-5.76e-09	1.40989e-09
30.6	-6.402e-09	1.20637e-09
30.7	-5.767e-09	1.37777e-09
30.8	-6.479e-09	1.20103e-09
30.9	-5.591e-09	1.36771e-09
31	-6.183e-09	1.23983e-09
31.1	-5.711e-09	1.36443e-09
31.2	-6.654e-09	1.19651e-09
31.3	-5.751e-09	1.36003e-09
31.4	-6.356e-09	1.22746e-09
31.5	-5.635e-09	1.36214e-09
31.6	-6.385e-09	1.17477e-09
31.7	-5.493e-09	1.34617e-09
31.8	-6.294e-09	1.19666e-09
31.9	-5.68e-09	1.3504e-09
32	-6.561e-09	1.20151e-09
32.1	-5.792e-09	1.37626e-09
32.2	-6.652e-09	1.21969e-09
32.3	-5.994e-09	1.33166e-09
32.4	-6.886e-09	1.1794e-09
32.5	-6.147e-09	1.3188e-09
32.6	-6.917e-09	1.19497e-09
32.7	-6.355e-09	1.31729e-09
32.8	-7.203e-09	1.15306e-09
32.9	-6.31e-09	1.31337e-09
33	-7.104e-09	1.20191e-09
33.1	-6.419e-09	1.2854e-09
33.2	-7.166e-09	1.23142e-09
33.3	-6.28e-09	1.20315e-09
33.4	-6.969e-09	8.49026e-10
33.5	-6.372e-09	6.19446e-10
33.6	-7.073e-09	5.31191e-10
33.7	-6.151e-09	4.82591e-10
33.8	-6.859e-09	3.26731e-10
33.9	-2.763e-09	2.28354e-10
34	-6.689e-09	2.22697e-10
34.1	-7.849e-09	2.11437e-10
34.2	-8.964e-09	2.11971e-10
34.3	-9.198e-09	1.92546e-10
34.4	-9.3e-09	2.69029e-10
34.5	-8.1e-09	2.23506e-10
34.6	-7.268e-09	2.59831e-10
34.7	-5.633e-09	2.71203e-10
34.8	-4.384e-09	3.51831e-10
34.9	-2.264e-09	3.12263e-10
35	-9.559e-10	3.16077e-10
35.1	1.026e-09	3.19371e-10
35.2	2.213e-09	3.9908e-10
35.3	4.053e-09	3.68746e-10
35.4	4.866e-09	3.84746e-10
35.5	6.026e-09	3.43549e-10
35.6	6.228e-09	4.0402e-10
35.7	6.892e-09	3.49109e-10
35.8	6.471e-09	4.19743e-10
35.9	6.301e-09	4.248e-10
36	5.273e-09	5.45337e-10
36.1	4.773e-09	4.71917e-10
36.2	3.254e-09	4.62934e-10
36.3	2.364e-09	3.83094e-10
36.4	7.387e-10	4.45157e-10
36.5	-2.425e-11	3.91334e-10
36.6	-1.322e-09	4.49169e-10
36.7	-1.542e-09	4.5976e-10
36.8	-1.845e-09	4.96657e-10
36.9	-6.806e-10	4.48603e-10
37	6.976e-10	4.93689e-10
37.1	4.054e-09	4.77443e-10
37.2	2.075e-10	5.45629e-10
37.3	6.796e-10	5.308e-10
37.4	8.043e-10	5.86866e-10
37.5	7.732e-10	5.05826e-10
37.6	8.811e-10	5.14269e-10
37.7	8.302e-10	4.51631e-10
37.8	9.787e-10	5.48166e-10
37.9	9.186e-10	5.14754e-10
38	9.95e-10	5.31191e-10
38.1	9.252e-10	4.98066e-10
38.2	9.915e-10	6.01923e-10
38.3	8.766e-10	5.55989e-10
38.4	9.079e-10	5.69654e-10
38.5	8.359e-10	5.44637e-10
38.6	8.605e-10	6.14103e-10
38.7	7.339e-10	5.36929e-10
38.8	7.824e-10	5.4608e-10
38.9	7.18e-10	5.20946e-10
39	7.599e-10	5.8772e-10
39.1	5.623e-10	5.22534e-10
39.2	5.784e-10	5.64823e-10
39.3	4.749e-10	5.65471e-10
39.4	5.218e-10	6.49709e-10
39.5	4.45e-10	5.78843e-10
39.6	5.083e-10	5.87303e-10
39.7	4.91e-10	5.47091e-10
39.8	6.268e-10	5.98911e-10
39.9	5.578e-10	5.49317e-10
40	6.256e-10	5.75249e-10
40.1	5.949e-10	5.54111e-10
40.2	7.264e-10	5.9396e-10
40.3	7.151e-10	5.6142e-10
40.4	7.89e-10	5.55557e-10
40.5	7.007e-10	5.95346e-10
40.6	8.112e-10	6.43966e-10
40.7	7.73e-10	5.97651e-10
40.8	8.354e-10	5.72694e-10
40.9	7.42e-10	5.46686e-10
41	8.427e-10	5.97971e-10
41.1	7.863e-10	5.60909e-10
41.2	7.857e-10	6.08091e-10
41.3	6.366e-10	5.42251e-10
41.4	6.86e-10	6.03406e-10
41.5	5.724e-10	5.5574e-10
41.6	6.263e-10	5.97777e-10
41.7	5.341e-10	5.88551e-10
41.8	5.821e-10	6.31106e-10
41.9	5.552e-10	5.703e-10
42	6.913e-10	5.95889e-10
42.1	7.38e-10	5.79346e-10
42.2	8.639e-10	5.9208e-10
42.3	8.055e-10	5.51206e-10
42.4	9.122e-10	6.10071e-10
42.5	9.032e-10	5.72117e-10
42.6	1.098e-09	5.95e-10
42.7	1.042e-09	5.91117e-10
42.8	1.151e-09	6.95663e-10
42.9	1.108e-09	6.44694e-10
43	1.253e-09	6.33017e-10
43.1	1.075e-09	5.4624e-10
43.2	1.037e-09	5.25594e-10
43.3	9.045e-10	6.11997e-10
43.4	9.665e-10	8.56134e-10
43.5	7.94e-10	8.61977e-10
43.6	7.366e-10	1.10618e-09
43.7	6.052e-10	1.28982e-09
43.8	6.687e-10	1.74367e-09
43.9	6.382e-10	1.67543e-09
44	2.888e-10	1.91574e-09
44.1	6.304e-10	1.66871e-09
44.2	5.985e-10	1.88263e-09
44.3	1.13e-09	1.68411e-09
44.4	9.578e-10	1.81989e-09
44.5	1.413e-09	1.50709e-09
44.6	1.176e-09	1.77551e-09
44.7	1.467e-09	1.61946e-09
44.8	8.71e-10	1.79823e-09
44.9	8.922e-10	1.47926e-09
45	2.345e-10	1.64831e-09
45.1	-2.503e-11	1.40831e-09
45.2	-1.13e-09	1.61069e-09
45.3	-1.436e-09	1.45683e-09
45.4	-2.471e-09	1.61711e-09
45.5	-2.919e-09	1.36017e-09
45.6	-4.115e-09	1.49697e-09
45.7	-4.445e-09	1.32594e-09
45.8	-5.262e-09	1.51597e-09
45.9	-5.658e-09	1.30906e-09
46	-6.541e-09	1.46534e-09
46.1	-6.645e-09	1.26783e-09
46.2	-7.112e-09	1.47417e-09
46.3	-7.094e-09	1.26243e-09
46.4	-7.476e-09	1.40743e-09
46.5	-7.032e-09	1.19337e-09
46.6	-6.998e-09	1.41554e-09
46.7	-6.555e-09	1.21703e-09
46.8	-6.705e-09	1.40497e-09
46.9	-6.103e-09	1.1946e-09
47	-6.132e-09	1.34363e-09
47.1	-5.851e-09	1.13246e-09
47.2	-6.416e-09	1.3408e-09
47.3	-5.63e-09	1.20774e-09
47.4	-6.1e-09	1.31951e-09
47.5	-5.322e-09	1.10717e-09
47.6	-5.932e-09	1.23589e-09
47.7	-5.145e-09	1.09035e-09
47.8	-5.728e-09	1.2143e-09
47.9	-4.973e-09	1.05099e-09
48	-5.752e-09	1.25206e-09
48.1	-4.94e-09	1.1325e-09
48.2	-5.544e-09	1.28889e-09
48.3	-5.044e-09	1.10652e-09
48.4	-5.959e-09	1.26088e-09
48.5	-5.223e-09	1.10663e-09
48.6	-6.018e-09	1.2671e-09
48.7	-5.496e-09	1.12897e-09
48.8	-6.427e-09	1.27479e-09
48.9	-5.662e-09	1.09099e-09
49	-6.37e-09	1.21267e-09
49.1	-5.866e-09	1.05751e-09
49.2	-6.714e-09	1.25588e-09
49.3	-6.058e-09	1.08653e-09
49.4	-6.675e-09	1.25438e-09
49.5	-6.111e-09	1.07245e-09
49.6	-6.939e-09	1.24511e-09
49.7	-6.088e-09	1.04841e-09
49.8	-6.608e-09	1.16811e-09
49.9	-6.033e-09	1.00906e-09
50	-6.769e-09	1.17151e-09
50.1	-5.954e-09	1.02995e-09
50.2	-6.583e-09	1.17619e-09
50.3	-6.015e-09	1.06106e-09
50.4	-6.819e-09	1.18441e-09
50.5	-6.034e-09	1.00833e-09
50.6	-6.689e-09	1.15485e-09
50.7	-6.114e-09	1.04814e-09
50.8	-6.992e-09	1.18272e-09
50.9	-6.315e-09	1.00791e-09
51	-6.912e-09	1.14823e-09
51.1	-6.379e-09	1.01027e-09
51.2	-7.292e-09	1.13468e-09
51.3	-6.52e-09	9.91354e-10
51.4	-6.876e-09	1.16025e-09
51.5	-6.335e-09	9.90337e-10
51.6	-7.182e-09	1.13597e-09
51.7	-6.389e-09	1.0026e-09
51.8	-6.761e-09	1.20328e-09
51.9	-6.173e-09	1.01504e-09
52	-6.98e-09	1.14884e-09
52.1	-6.125e-09	1.01279e-09
52.2	-6.411e-09	1.19709e-09
52.3	-5.797e-09	1.01125e-09
52.4	-6.649e-09	1.13487e-09
52.5	-5.783e-09	9.79869e-10
52.6	-5.99e-09	1.16363e-09
52.7	-5.437e-09	9.81897e-10
52.8	-6.323e-09	1.15053e-09
52.9	-5.389e-09	9.70211e-10
53	-5.609e-09	1.16743e-09
53.1	-5.048e-09	9.95377e-10
53.2	-5.865e-09	1.1795e-09
53.3	-5.075e-09	1.07016e-09
53.4	-5.405e-09	8.97494e-10
53.5	-4.796e-09	5.03011e-10
53.6	-5.695e-09	3.58994e-10
53.7	-4.857e-09	2.88023e-10
53.8	-5.39e-09	8.73586e-11
53.9	-4.772e-09	-4.88657e-11
54	-5.629e-09	-8.96346e-11
54.1	-4.75e-09	-5.11071e-11
54.2	-5.322e-09	-5.922e-11
54.3	-4.639e-09	-5.04913e-11
54.4	-5.458e-09	-2.74571e-14
54.5	-4.525e-09	2.42818e-11
54.6	-4.567e-09	6.2896e-11
54.7	-4.587e-09	6.5446e-11
54.8	-5.245e-09	1.06995e-10
54.9	-5.106e-09	9.79874e-11
55	-5.66e-09	1.3029e-10
55.1	-5.974e-09	1.37554e-10
55.2	-6.561e-09	1.73626e-10
55.3	-6.272e-09	1.47726e-10
55.4	-6.478e-09	1.33414e-10
55.5	-6.387e-09	1.78471e-10
55.6	-6.59e-09	2.28931e-10
55.7	-5.737e-09	2.30926e-10
55.8	-5.432e-09	1.95911e-10
55.9	-4.889e-09	2.16254e-10
56	-4.645e-09	2.4504e-10
56.1	-3.437e-09	2.4766e-10
56.2	-2.809e-09	2.31546e-10
56.3	-2.049e-09	2.4046e-10
56.4	-1.718e-09	2.95417e-10
56.5	-5.521e-10	2.7982e-10
56.6	-5.505e-11	2.8576e-10
56.7	5.296e-10	3.09746e-10
56.8	5.142e-10	3.43694e-10
56.9	1.044e-09	3.14849e-10
57	8.95e-10	3.25523e-10
57.1	1.005e-09	3.6902e-10
57.2	4.71e-10	3.75297e-10
57.3	6.984e-10	3.57269e-10
57.4	1.938e-10	3.57554e-10
57.5	4.387e-10	4.18463e-10
57.6	-8.098e-12	3.86569e-10
57.7	6.082e-10	3.82423e-10
57.8	7.518e-10	3.56711e-10
57.9	8.029e-10	3.68623e-10
58	9.237e-10	3.31109e-10
58.1	9.047e-10	3.57546e-10
58.2	9.343e-10	3.94369e-10
58.3	8.631e-10	3.96066e-10
58.4	9.073e-10	3.66389e-10
58.5	7.52e-10	4.09646e-10
58.6	6.974e-10	4.4314e-10
58.7	5.738e-10	4.34474e-10
58.8	4.929e-10	4.13649e-10
58.9	3.359e-10	4.4908e-10
59	2.125e-10	4.09286e-10
59.1	6.176e-11	3.8082e-10
59.2	8.327e-13	3.80397e-10
59.3	-9.626e-11	4.05526e-10
59.4	-1.213e-10	3.94029e-10
59.5	-1.522e-10	4.15629e-10
59.6	-1.319e-10	4.09983e-10
59.7	-8.379e-11	4.27154e-10
59.8	5.672e-11	4.50571e-10
59.9	1.971e-10	4.66271e-10
60	3.203e-10	4.51869e-10
60.1	2.034e-10	4.55071e-10
60.2	3.663e-10	4.45514e-10
60.3	3.931e-10	4.05986e-10
60.4	5.491e-10	3.73783e-10
60.5	5.201e-10	4.06163e-10
60.6	6.102e-10	4.07929e-10
60.7	6.144e-10	4.00817e-10
60.8	6.369e-10	4.02769e-10
60.9	6.174e-10	4.75794e-10
61	6.74e-10	4.71086e-10
61.1	6.048e-10	4.53117e-10
61.2	6.803e-10	4.52294e-10
61.3	6.045e-10	4.78666e-10
61.4	6.496e-10	4.362e-10
61.5	5.341e-10	4.53223e-10
61.6	5.826e-10	4.85949e-10
61.7	5.399e-10	5.04797e-10
61.8	6.243e-10	4.59686e-10
61.9	5.747e-10	4.95986e-10
62	6.347e-10	4.99643e-10
62.1	5.849e-10	5.20234e-10
62.2	6.352e-10	4.90157e-10
62.3	5.846e-10	5.27329e-10
62.4	6.511e-10	5.0382e-10
62.5	6.168e-10	4.95311e-10
62.6	6.361e-10	4.80289e-10
62.7	5.834e-10	5.15943e-10
62.8	5.443e-10	4.98551e-10
62.9	5.18e-10	4.54629e-10
63	4.976e-10	4.39254e-10
63.1	4.53e-10	4.45866e-10
63.2	3.353e-10	4.771e-10
63.3	2.568e-10	4.3164e-10
63.4	2.933e-10	5.21723e-10
63.5	2.376e-10	7.40523e-10
63.6	2.826e-10	7.50766e-10
63.7	1.505e-10	9.1852e-10
63.8	1.428e-10	1.14999e-09
63.9	1.092e-10	1.67629e-09
64	1.29e-10	1.60343e-09
64.1	1.513e-10	1.7914e-09
64.2	-3.227e-10	1.5966e-09
64.3	3.222e-10	1.85571e-09
64.4	3.161e-10	1.6304e-09
64.5	8.97e-10	1.74674e-09
64.6	7.219e-10	1.46537e-09
64.7	1.304e-09	1.64794e-09
64.8	1.114e-09	1.437e-09
64.9	1.36e-09	1.61271e-09
65	7.299e-10	1.40811e-09

## Sheet: Figure 2b
time (s)	WT normal	CCCP
0	-1.681e-09	1.399e-10
0.1	-1.661e-09	2.729e-10
0.2	-1.47e-09	3.789e-10
0.3	-1.571e-09	3.932e-10
0.4	-1.403e-09	4.064e-10
0.5	-1.608e-09	3.871e-10
0.6	-1.535e-09	4.298e-10
0.7	-1.759e-09	4.071e-10
0.8	-1.615e-09	4.418e-10
0.9	-1.856e-09	4.137e-10
1	-1.836e-09	4.712e-10
1.1	-2.118e-09	3.85e-10
1.2	-2.053e-09	5.113e-10
1.3	-2.277e-09	4.503e-10
1.4	-2.169e-09	6.259e-10
1.5	-2.272e-09	4.531e-10
1.6	-2.119e-09	6.819e-10
1.7	-2.213e-09	5.964e-10
1.8	-2.05e-09	7.122e-10
1.9	-2.131e-09	6.713e-10
2	-1.946e-09	8.995e-10
2.1	-2.053e-09	8.239e-10
2.2	-1.769e-09	1.068e-09
2.3	-1.82e-09	1.04e-09
2.4	-1.537e-09	1.322e-09
2.5	-1.655e-09	1.211e-09
2.6	-1.438e-09	1.388e-09
2.7	-1.549e-09	1.283e-09
2.8	-1.38e-09	1.373e-09
2.9	-1.552e-09	1.204e-09
3	-1.425e-09	1.302e-09
3.1	-1.599e-09	1.259e-09
3.2	-1.447e-09	1.43e-09
3.3	-1.619e-09	1.358e-09
3.4	-1.506e-09	1.622e-09
3.5	-1.696e-09	1.351e-09
3.6	-1.611e-09	1.586e-09
3.7	-1.803e-09	1.426e-09
3.8	-1.696e-09	1.732e-09
3.9	-1.867e-09	1.503e-09
4	-1.741e-09	1.793e-09
4.1	-1.872e-09	1.639e-09
4.2	-1.701e-09	1.847e-09
4.3	-1.861e-09	1.665e-09
4.4	-1.662e-09	1.942e-09
4.5	-1.685e-09	1.723e-09
4.6	-1.552e-09	1.93e-09
4.7	-1.718e-09	1.719e-09
4.8	-1.489e-09	2.028e-09
4.9	-1.568e-09	1.657e-09
5	-1.395e-09	1.801e-09
5.1	-1.583e-09	1.622e-09
5.2	-1.365e-09	1.939e-09
5.3	-1.519e-09	1.7e-09
5.4	-1.378e-09	2.06e-09
5.5	-1.574e-09	1.76e-09
5.6	-1.41e-09	2.037e-09
5.7	-1.619e-09	1.83e-09
5.8	-1.509e-09	2.212e-09
5.9	-1.752e-09	2.011e-09
6	-1.659e-09	2.303e-09
6.1	-1.87e-09	2.181e-09
6.2	-1.771e-09	2.524e-09
6.3	-1.934e-09	2.408e-09
6.4	-1.786e-09	2.721e-09
6.5	-1.894e-09	2.502e-09
6.6	-1.826e-09	2.853e-09
6.7	-1.81e-09	2.618e-09
6.8	-1.869e-09	2.953e-09
6.9	-2.071e-09	2.561e-09
7	-1.672e-09	2.892e-09
7.1	-2.081e-09	2.507e-09
7.2	-1.357e-09	2.821e-09
7.3	-1.091e-09	2.371e-09
7.4	-6.4e-10	2.592e-09
7.5	-1.195e-09	2.217e-09
7.6	-8.185e-10	2.485e-09
7.7	-1.08e-09	2.111e-09
7.8	-1.144e-09	2.337e-09
7.9	-2.207e-09	2.042e-09
8	-2.261e-09	2.318e-09
8.1	-3.261e-09	1.536e-09
8.2	-3.551e-09	2.178e-09
8.3	-4.839e-09	2.391e-09
8.4	-5.194e-09	2.939e-09
8.5	-6.678e-09	2.935e-09
8.6	-6.921e-09	3.298e-09
8.7	-8.078e-09	3.025e-09
8.8	-8.267e-09	3.08e-09
8.9	-9.502e-09	2.728e-09
9	-9.494e-09	2.682e-09
9.1	-1.034e-08	2.185e-09
9.2	-1.021e-08	2.028e-09
9.3	-1.101e-08	1.466e-09
9.4	-1.063e-08	1.261e-09
9.5	-1.11e-08	6.424e-10
9.6	-1.068e-08	4.232e-10
9.7	-1.108e-08	-1.849e-10
9.8	-1.067e-08	-2.795e-10
9.9	-1.112e-08	-7.653e-10
10	-1.118e-08	-7.895e-10
10.1	-1.173e-08	-1.18e-09
10.2	-1.15e-08	-1.021e-09
10.3	-1.242e-08	-1.268e-09
10.4	-1.155e-08	-9.56e-10
10.5	-1.19e-08	-1.141e-09
10.6	-1.15e-08	-6.835e-10
10.7	-1.22e-08	-7.418e-10
10.8	-1.128e-08	-2.815e-10
10.9	-1.162e-08	-4.096e-10
11	-1.084e-08	-1.834e-10
11.1	-1.13e-08	-4.944e-10
11.2	-1.032e-08	-6.135e-10
11.3	-1.099e-08	-1.297e-09
11.4	-1.008e-08	-7.708e-10
11.5	-1.072e-08	-9.043e-10
11.6	-1.01e-08	-7.554e-10
11.7	-1.102e-08	-8.321e-10
11.8	-9.937e-09	-6.279e-10
11.9	-1.06e-08	-7.148e-10
12	-9.994e-09	-6.359e-10
12.1	-1.106e-08	-7.511e-10
12.2	-1.025e-08	-6.144e-10
12.3	-1.107e-08	-6.322e-10
12.4	-1.062e-08	-4.604e-10
12.5	-1.162e-08	-4.933e-10
12.6	-1.099e-08	-2.874e-10
12.7	-1.184e-08	-3.407e-10
12.8	-1.135e-08	-1.306e-10
12.9	-1.22e-08	-2.367e-10
13	-1.149e-08	-9.999e-11
13.1	-1.216e-08	-1.605e-10
13.2	-1.145e-08	-1.596e-11
13.3	-1.208e-08	-9.338e-11
13.4	-1.131e-08	-5.737e-12
13.5	-1.187e-08	-1.036e-10
13.6	-1.109e-08	3.56e-11
13.7	-1.184e-08	-8.423e-11
13.8	-1.099e-08	8.374e-11
13.9	-1.159e-08	-1.177e-11
14	-1.086e-08	1.638e-10
14.1	-1.16e-08	2.896e-11
14.2	-1.064e-08	1.439e-10
14.3	-1.129e-08	7.994e-12
14.4	-1.071e-08	7.066e-12
14.5	-1.158e-08	-1.365e-10
14.6	-1.079e-08	-9.167e-11
14.7	-1.172e-08	-2.899e-10
14.8	-1.116e-08	-1.697e-10
14.9	-1.196e-08	-3.048e-10
15	-1.102e-08	-1.275e-10
15.1	-1.176e-08	-2.785e-10
15.2	-1.105e-08	-2.149e-10
15.3	-1.183e-08	-3.761e-10
15.4	-1.081e-08	-2.536e-10
15.5	-1.141e-08	-3.334e-10
15.6	-1.068e-08	-1.594e-10
15.7	-1.142e-08	-2.066e-10
15.8	-1.056e-08	2.546e-11
15.9	-1.126e-08	-3.56e-11
16	-1.066e-08	1.509e-10
16.1	-1.151e-08	3.768e-11
16.2	-1.071e-08	1.336e-10
16.3	-1.127e-08	4.711e-11
16.4	-1.083e-08	1.015e-10
16.5	-1.181e-08	-2.415e-12
16.6	-1.094e-08	5.28e-11
16.7	-1.148e-08	-5.875e-11
16.8	-1.097e-08	-1.529e-11
16.9	-1.133e-08	-1.188e-10
17	-1.081e-08	-4.407e-11
17.1	-1.144e-08	-1.531e-10
17.2	-1.128e-08	-2.95e-11
17.3	-1.206e-08	-5.233e-11
17.4	-1.169e-08	9.681e-11
17.5	-1.21e-08	3.24e-11
17.6	-1.147e-08	1.097e-10
17.7	-1.156e-08	9.382e-11
17.8	-1.066e-08	2.184e-10
17.9	-1.063e-08	1.487e-10
18	-9.378e-09	3.205e-10
18.1	-9.034e-09	2.408e-10
18.2	-7.736e-09	3.62e-10
18.3	-7.275e-09	2.99e-10
18.4	-5.834e-09	6.619e-10
18.5	-5.36e-09	3.153e-10
18.6	-3.896e-09	5.588e-10
18.7	-3.485e-09	1.311e-10
18.8	-2.307e-09	3.387e-10
18.9	-2.113e-09	-1.127e-11
19	-1.102e-09	2.566e-10
19.1	-1.191e-09	5.95e-11
19.2	-6.096e-10	4.597e-10
19.3	-1.032e-09	3.766e-10
19.4	-5.59e-10	8.71e-10
19.5	-1.103e-09	8.342e-10
19.6	-1.15e-09	1.392e-09
19.7	-1.931e-09	1.434e-09
19.8	-1.546e-09	2.077e-09
19.9	-1.923e-09	2.091e-09
20	-1.499e-09	2.732e-09
20.1	-1.448e-09	2.702e-09
20.2	-1.297e-09	3.227e-09
20.3	-1.41e-09	3.145e-09
20.4	-1.288e-09	3.637e-09
20.5	-1.526e-09	3.525e-09
20.6	-1.458e-09	3.881e-09
20.7	-1.604e-09	3.632e-09
20.8	-1.411e-09	3.945e-09
20.9	-1.527e-09	3.68e-09
21	-1.342e-09	3.937e-09
21.1	-1.487e-09	3.58e-09
21.2	-1.245e-09	3.867e-09
21.3	-1.391e-09	3.555e-09
21.4	-1.303e-09	3.869e-09
21.5	-1.477e-09	3.751e-09
21.6	-1.441e-09	4.331e-09
21.7	-1.729e-09	3.898e-09
21.8	-1.663e-09	4.469e-09
21.9	-1.835e-09	3.923e-09
22	-1.763e-09	4.41e-09
22.1	-1.958e-09	3.858e-09
22.2	-1.853e-09	4.304e-09
22.3	-1.948e-09	3.854e-09
22.4	-1.855e-09	4.323e-09
22.5	-1.988e-09	3.876e-09
22.6	-1.818e-09	4.321e-09
22.7	-1.848e-09	3.857e-09
22.8	-1.674e-09	4.367e-09
22.9	-1.763e-09	3.929e-09
23	-1.589e-09	4.469e-09
23.1	-1.682e-09	3.995e-09
23.2	-1.473e-09	4.52e-09
23.3	-1.516e-09	3.985e-09
23.4	-1.303e-09	4.447e-09
23.5	-1.354e-09	3.963e-09
23.6	-1.225e-09	4.398e-09
23.7	-1.483e-09	3.93e-09
23.8	-1.379e-09	4.356e-09
23.9	-1.512e-09	3.827e-09
24	-1.321e-09	4.276e-09
24.1	-1.638e-09	3.712e-09
24.2	-1.669e-09	4.133e-09
24.3	-1.777e-09	3.616e-09
24.4	-1.638e-09	4.098e-09
24.5	-1.791e-09	3.645e-09
24.6	-1.665e-09	4.156e-09
24.7	-1.783e-09	3.677e-09
24.8	-1.677e-09	4.206e-09
24.9	-1.844e-09	3.748e-09
25	-1.684e-09	4.277e-09
25.1	-1.787e-09	3.679e-09
25.2	-1.658e-09	4.114e-09
25.3	-1.704e-09	3.504e-09
25.4	-1.552e-09	3.95e-09
25.5	-1.635e-09	3.395e-09
25.6	-1.44e-09	3.849e-09
25.7	-1.535e-09	3.263e-09
25.8	-1.333e-09	3.683e-09
25.9	-1.403e-09	3.188e-09
26	-1.206e-09	3.689e-09
26.1	-1.282e-09	3.236e-09
26.2	-1.179e-09	3.749e-09
26.3	-1.363e-09	3.354e-09
26.4	-1.213e-09	3.92e-09
26.5	-1.334e-09	3.544e-09
26.6	-1.186e-09	4.088e-09
26.7	-1.252e-09	3.767e-09
26.8	-1.394e-09	4.308e-09
26.9	-2.229e-09	3.987e-09
27	-1.467e-09	4.507e-09
27.1	-1.533e-09	4.099e-09
27.2	-5.998e-10	4.552e-09
27.3	-9.309e-10	3.992e-09
27.4	-3.596e-10	4.396e-09
27.5	-5.333e-10	3.887e-09
27.6	-2.439e-10	4.278e-09
27.7	-1.037e-09	3.806e-09
27.8	-1.106e-09	4.277e-09
27.9	-2.126e-09	3.775e-09
28	-2.509e-09	3.989e-09
28.1	-3.925e-09	3.889e-09
28.2	-4.574e-09	4.233e-09
28.3	-6.101e-09	4.132e-09
28.4	-6.692e-09	4.497e-09
28.5	-8.121e-09	4.364e-09
28.6	-8.775e-09	4.673e-09
28.7	-1.022e-08	4.492e-09
28.8	-1.042e-08	4.697e-09
28.9	-1.141e-08	4.325e-09
29	-1.147e-08	4.337e-09
29.1	-1.227e-08	3.765e-09
29.2	-1.172e-08	3.591e-09
29.3	-1.202e-08	2.896e-09
29.4	-1.145e-08	2.555e-09
29.5	-1.166e-08	1.823e-09
29.6	-1.083e-08	1.48e-09
29.7	-1.098e-08	7.611e-10
29.8	-1.04e-08	4.759e-10
29.9	-1.093e-08	-7.214e-11
30	-1.097e-08	-2.12e-10
30.1	-1.203e-08	-6.194e-10
30.2	-1.137e-08	-5.821e-10
30.3	-1.233e-08	-8.655e-10
30.4	-1.155e-08	-7.234e-10
30.5	-1.248e-08	-8.193e-10
30.6	-1.174e-08	-5.111e-10
30.7	-1.235e-08	-5.672e-10
30.8	-1.148e-08	-2.463e-10
30.9	-1.21e-08	-2.747e-10
31	-1.117e-08	2.556e-11
31.1	-1.175e-08	-2.118e-10
31.2	-1.076e-08	-1.842e-10
31.3	-1.134e-08	-9.116e-11
31.4	-1.05e-08	-1.826e-10
31.5	-1.12e-08	-1.625e-10
31.6	-1.023e-08	-2.822e-10
31.7	-1.096e-08	-2.791e-10
31.8	-1.035e-08	-4.052e-10
31.9	-1.133e-08	-2.903e-10
32	-1.049e-08	-3.742e-10
32.1	-1.147e-08	-2.811e-10
32.2	-1.096e-08	-2.892e-10
32.3	-1.195e-08	-2.542e-10
32.4	-1.102e-08	-3.178e-10
32.5	-1.194e-08	-2.806e-10
32.6	-1.127e-08	-3.417e-10
32.7	-1.209e-08	-2.906e-10
32.8	-1.117e-08	-3.396e-10
32.9	-1.196e-08	-2.65e-10
33	-1.124e-08	-2.929e-10
33.1	-1.203e-08	-2.381e-10
33.2	-1.103e-08	-3.336e-10
33.3	-1.174e-08	-3.268e-10
33.4	-1.116e-08	-4.472e-10
33.5	-1.204e-08	-4.839e-10
33.6	-1.113e-08	-5.685e-10
33.7	-1.193e-08	-4.759e-10
33.8	-1.139e-08	-7.052e-10
33.9	-1.235e-08	-6.817e-10
34	-1.142e-08	-7.983e-10
34.1	-1.205e-08	-6.976e-10
34.2	-1.141e-08	-7.541e-10
34.3	-1.23e-08	-6.135e-10
34.4	-1.128e-08	-6.209e-10
34.5	-1.173e-08	-4.785e-10
34.6	-1.105e-08	-4.645e-10
34.7	-1.191e-08	-3.379e-10
34.8	-1.083e-08	-3.122e-10
34.9	-1.126e-08	-2.368e-10
35	-1.053e-08	-2.931e-10
35.1	-1.142e-08	-1.48e-10
35.2	-1.045e-08	-2.256e-10
35.3	-1.103e-08	-1.692e-10
35.4	-1.032e-08	-2.613e-10
35.5	-1.137e-08	-2.33e-10
35.6	-1.056e-08	-3.453e-10
35.7	-1.139e-08	-3.608e-10
35.8	-1.07e-08	-5.142e-10
35.9	-1.171e-08	-5.6e-10
36	-1.083e-08	-6.307e-10
36.1	-1.158e-08	-6.164e-10
36.2	-1.099e-08	-7.001e-10
36.3	-1.199e-08	-6.72e-10
36.4	-1.105e-08	-7.29e-10
36.5	-1.166e-08	-6.561e-10
36.6	-1.124e-08	-6.943e-10
36.7	-1.225e-08	-5.67e-10
36.8	-1.126e-08	-5.189e-10
36.9	-1.078e-08	-4.404e-10
37	-1.13e-08	-4.598e-10
37.1	-1.212e-08	-3.462e-10
37.2	-1.184e-08	-3.414e-10
37.3	-1.246e-08	-2.954e-10
37.4	-1.22e-08	-4.092e-10
37.5	-1.259e-08	-3.821e-10
37.6	-1.171e-08	-4.723e-10
37.7	-1.164e-08	-4.408e-10
37.8	-1.083e-08	-5.461e-10
37.9	-1.059e-08	-5.346e-10
38	-9.005e-09	-6.597e-10
38.1	-8.303e-09	-6.539e-10
38.2	-6.95e-09	-7.607e-10
38.3	-6.355e-09	-7.366e-10
38.4	-4.486e-09	-5.431e-10
38.5	-3.734e-09	-8.227e-10
38.6	-2.466e-09	-7.214e-10
38.7	-2.188e-09	-9.721e-10
38.8	-8.829e-10	-8.502e-10
38.9	-7.013e-10	-1.093e-09
39	1.843e-11	-8.695e-10
39.1	-3.028e-10	-9.952e-10
39.2	3.165e-10	-6.139e-10
39.3	-2.365e-10	-6.112e-10
39.4	-2.688e-10	-1.199e-10
39.5	-1.186e-09	7.681e-12
39.6	-9.779e-10	5.426e-10
39.7	-1.772e-09	7.453e-10
39.8	-1.888e-09	1.326e-09
39.9	-2.467e-09	1.571e-09
40	-1.511e-09	2.163e-09
40.1	-1.085e-09	2.351e-09
40.2	-1.821e-09	3.006e-09
40.3	-1.748e-09	3.2e-09
40.4	-1.65e-09	3.812e-09
40.5	-1.699e-09	3.85e-09
40.6	-1.447e-09	4.236e-09
40.7	-1.549e-09	4.226e-09
40.8	-1.384e-09	4.584e-09
40.9	-1.499e-09	4.371e-09
41	-1.326e-09	4.525e-09
41.1	-1.421e-09	4.235e-09
41.2	-1.197e-09	4.319e-09
41.3	-1.294e-09	4.016e-09
41.4	-1.144e-09	4.154e-09
41.5	-1.282e-09	4.011e-09
41.6	-1.091e-09	4.441e-09
41.7	-1.235e-09	3.91e-09
41.8	-1.119e-09	4.295e-09
41.9	-1.314e-09	3.749e-09
42	-1.152e-09	4.147e-09
42.1	-1.263e-09	3.595e-09
42.2	-1.155e-09	4.022e-09
42.3	-1.263e-09	3.479e-09
42.4	-1.113e-09	3.968e-09
42.5	-1.246e-09	3.511e-09
42.6	-1.109e-09	4.037e-09
42.7	-1.214e-09	3.592e-09
42.8	-1.035e-09	4.093e-09
42.9	-1.214e-09	3.636e-09
43	-9.323e-10	4.114e-09
43.1	-1.052e-09	3.559e-09
43.2	-8.487e-10	4.079e-09
43.3	-1.092e-09	3.512e-09
43.4	-9.835e-10	3.974e-09
43.5	-1.169e-09	3.463e-09
43.6	-1.068e-09	3.967e-09
43.7	-1.238e-09	3.421e-09
43.8	-1.074e-09	3.913e-09
43.9	-1.194e-09	3.454e-09
44	-1.12e-09	3.964e-09
44.1	-1.251e-09	3.466e-09
44.2	-1.089e-09	3.973e-09
44.3	-1.208e-09	3.479e-09
44.4	-1.061e-09	3.936e-09
44.5	-1.156e-09	3.483e-09
44.6	-1.023e-09	4.072e-09
44.7	-1.138e-09	3.627e-09
44.8	-9.676e-10	4.176e-09
44.9	-1.075e-09	3.726e-09
45	-9.547e-10	4.31e-09
45.1	-1.147e-09	3.856e-09
45.2	-1.028e-09	4.352e-09
45.3	-1.215e-09	3.875e-09
45.4	-1.157e-09	4.368e-09
45.5	-1.346e-09	3.901e-09
45.6	-1.226e-09	4.405e-09
45.7	-1.474e-09	3.941e-09
45.8	-1.363e-09	4.44e-09
45.9	-1.527e-09	3.969e-09
46	-1.381e-09	4.45e-09
46.1	-1.582e-09	3.932e-09
46.2	-1.323e-09	4.367e-09
46.3	-1.453e-09	3.834e-09
46.4	-1.213e-09	4.393e-09
46.5	-1.416e-09	3.792e-09
46.6	-1.223e-09	4.28e-09
46.7	-1.312e-09	3.755e-09
46.8	-1.474e-09	4.294e-09
46.9	-2.171e-09	3.752e-09
47	-1.398e-09	4.342e-09
47.1	-1.507e-09	3.87e-09
47.2	-8.531e-10	4.445e-09
47.3	-1.004e-09	4.001e-09
47.4	-2.688e-10	4.495e-09
47.5	-6.7e-10	3.994e-09
47.6	-3.451e-10	4.457e-09
47.7	-1.051e-09	3.965e-09
47.8	-1.001e-09	4.429e-09
47.9	-1.971e-09	3.836e-09
48	-2.302e-09	4.321e-09
48.1	-3.771e-09	3.78e-09
48.2	-4.184e-09	4.005e-09
48.3	-5.59e-09	3.674e-09
48.4	-6.273e-09	4.061e-09
48.5	-7.909e-09	3.918e-09
48.6	-8.371e-09	4.319e-09
48.7	-9.75e-09	4.117e-09
48.8	-1.02e-08	4.507e-09
48.9	-1.148e-08	4.318e-09
49	-1.15e-08	4.568e-09
49.1	-1.234e-08	4.241e-09
49.2	-1.217e-08	4.36e-09
49.3	-1.279e-08	3.871e-09
49.4	-1.211e-08	3.875e-09
49.5	-1.241e-08	3.214e-09
49.6	-1.165e-08	3.173e-09
49.7	-1.186e-08	2.321e-09
49.8	-1.094e-08	2.063e-09
49.9	-1.133e-08	1.281e-09
50	-1.128e-08	1.112e-09
50.1	-1.218e-08	4.129e-10
50.2	-1.106e-08	4.245e-10
50.3	-1.187e-08	-7.656e-11
50.4	-1.118e-08	9.286e-11
50.5	-1.205e-08	-2.804e-10
50.6	-1.115e-08	9.075e-12
50.7	-1.201e-08	-2.026e-10
50.8	-1.138e-08	2.096e-10
50.9	-1.224e-08	6.212e-11
51	-1.142e-08	5.515e-10
51.1	-1.217e-08	4.478e-10
51.2	-1.169e-08	8.295e-10
51.3	-1.268e-08	4.453e-10
51.4	-1.162e-08	5.316e-10
51.5	-1.221e-08	4.272e-10
51.6	-1.158e-08	5.544e-10
51.7	-1.25e-08	4.087e-10
51.8	-1.136e-08	4.434e-10
51.9	-1.185e-08	2.461e-10
52	-1.118e-08	3.465e-10
52.1	-1.204e-08	1.688e-10
52.2	-1.096e-08	1.86e-10
52.3	-1.147e-08	4.803e-11
52.4	-1.07e-08	1.395e-10
52.5	-1.16e-08	4.633e-11
52.6	-1.064e-08	1.524e-10
52.7	-1.13e-08	3.144e-11
52.8	-1.06e-08	1.277e-10
52.9	-1.164e-08	-1.536e-10
53	-1.067e-08	-4.488e-11
53.1	-1.135e-08	-1.744e-10
53.2	-1.068e-08	-1.016e-10
53.3	-1.179e-08	-2.629e-10
53.4	-1.082e-08	-1.864e-10
53.5	-1.153e-08	-3.425e-10
53.6	-1.088e-08	-2.908e-10
53.7	-1.192e-08	-4.715e-10
53.8	-1.103e-08	-3.377e-10
53.9	-1.17e-08	-4.58e-10
54	-1.115e-08	-3.149e-10
54.1	-1.21e-08	-4.242e-10
54.2	-1.121e-08	-2.87e-10
54.3	-1.184e-08	-3.522e-10
54.4	-1.13e-08	-2.591e-10
54.5	-1.215e-08	-3.986e-10
54.6	-1.11e-08	-3.226e-10
54.7	-1.161e-08	-3.912e-10
54.8	-1.095e-08	-2.703e-10
54.9	-1.188e-08	-4.511e-10
55	-1.065e-08	-3.398e-10
55.1	-1.11e-08	-4.665e-10
55.2	-1.052e-08	-3.225e-10
55.3	-1.143e-08	-5.115e-10
55.4	-1.039e-08	-4.455e-10
55.5	-1.096e-08	-5.752e-10
55.6	-1.036e-08	-4.585e-10
55.7	-1.133e-08	-5.826e-10
55.8	-1.054e-08	-5.133e-10
55.9	-1.119e-08	-6.066e-10
56	-1.069e-08	-6.118e-10
56.1	-1.174e-08	-7.065e-10
56.2	-1.088e-08	-5.765e-10
56.3	-1.151e-08	-6.447e-10
56.4	-1.093e-08	-5.443e-10
56.5	-1.181e-08	-6.192e-10
56.6	-1.079e-08	-4.954e-10
56.7	-1.134e-08	-5.985e-10
56.8	-1.061e-08	-5.612e-10
56.9	-1.086e-08	-7.197e-10
57	-1.025e-08	-5.91e-10
57.1	-1.078e-08	-6.891e-10
57.2	-1.083e-08	-5.441e-10
57.3	-1.16e-08	-6.507e-10
57.4	-1.112e-08	-5.499e-10
57.5	-1.159e-08	-5.618e-10
57.6	-1.13e-08	-4.692e-10
57.7	-1.167e-08	-5.121e-10
57.8	-1.078e-08	-3.925e-10
57.9	-1.063e-08	-4.38e-10
58	-9.733e-09	-3.245e-10
58.1	-9.544e-09	-4.645e-10
58.2	-8.036e-09	-3.51e-10
58.3	-7.478e-09	-4.731e-10
58.4	-6.2e-09	-4.213e-10
58.5	-5.696e-09	-5.374e-10
58.6	-4.168e-09	-3.275e-10
58.7	-3.598e-09	-6.499e-10
58.8	-2.389e-09	-5.925e-10
58.9	-2.127e-09	-9.295e-10
59	-1.132e-09	-7.947e-10
59.1	-1.054e-09	-1.117e-09
59.2	-4.509e-10	-9.526e-10
59.3	-8.393e-10	-1.074e-09
59.4	-4.548e-10	-8.827e-10
59.5	-1.049e-09	-9.59e-10
59.6	-9.001e-10	-5.994e-10
59.7	-1.611e-09	-4.681e-10
59.8	-1.427e-09	9.613e-11
59.9	-1.959e-09	2.595e-10
60	-1.257e-09	6.913e-10
60.1	-1.202e-09	1.039e-09
60.2	-1.044e-09	1.693e-09
60.3	-1.232e-09	1.89e-09
60.4	-1.107e-09	2.384e-09
60.5	-1.211e-09	2.478e-09
60.6	-1.045e-09	2.782e-09
60.7	-1.278e-09	2.763e-09
60.8	-1.201e-09	2.925e-09
60.9	-1.343e-09	2.803e-09
61	-1.229e-09	2.809e-09
61.1	-1.411e-09	2.593e-09
61.2	-1.334e-09	2.62e-09
61.3	-1.5e-09	2.198e-09
61.4	-1.399e-09	2.093e-09
61.5	-1.525e-09	1.714e-09
61.6	-1.442e-09	1.692e-09
61.7	-1.511e-09	1.563e-09
61.8	-1.366e-09	1.738e-09
61.9	-1.424e-09	1.388e-09
62	-1.221e-09	1.576e-09
62.1	-1.257e-09	1.351e-09
62.2	-1.089e-09	1.682e-09
62.3	-1.216e-09	1.425e-09
62.4	-1.081e-09	1.731e-09
62.5	-1.12e-09	1.544e-09
62.6	-9.208e-10	1.653e-09
62.7	-1.127e-09	1.431e-09
62.8	-9.479e-10	1.541e-09
62.9	-1.091e-09	1.328e-09
63	-1.009e-09	1.376e-09
63.1	-1.164e-09	1.09e-09
63.2	-9.288e-10	1.158e-09
63.3	-9.845e-10	1.07e-09
63.4	-8.701e-10	1.116e-09
63.5	-1.039e-09	8.814e-10
63.6	-8.96e-10	9.718e-10
63.7	-1.086e-09	7.43e-10
63.8	-9.907e-10	7.348e-10
63.9	-1.206e-09	5.447e-10
64	-1.087e-09	4.8e-10
64.1	-1.202e-09	3.712e-10
64.2	-1.109e-09	4.309e-10
64.3	-1.312e-09	4.472e-10
64.4	-1.181e-09	5.739e-10
64.5	-1.401e-09	4.367e-10
64.6	-1.321e-09	4.813e-10
64.7	-1.487e-09	3.198e-10
64.8	-1.436e-09	2.232e-10
64.9	-1.577e-09	1.131e-10
65	-1.468e-09	-3.711e-12

## Sheet: Figure 2c
time (s)	WT normal	Rotenoe
0.1	-2.309e-09	-2.559e-09
0.2	-2.122e-09	-2.292e-09
0.3	-2.425e-09	-2.494e-09
0.4	-2.337e-09	-2.296e-09
0.5	-2.589e-09	-2.555e-09
0.6	-2.402e-09	-2.4e-09
0.7	-2.628e-09	-2.7e-09
0.8	-2.482e-09	-2.592e-09
0.9	-2.654e-09	-2.888e-09
1	-2.378e-09	-2.738e-09
1.1	-2.459e-09	-3.03e-09
1.2	-2.231e-09	-2.933e-09
1.3	-2.328e-09	-3.199e-09
1.4	-2.05e-09	-2.912e-09
1.5	-2.176e-09	-3.162e-09
1.6	-1.944e-09	-2.926e-09
1.7	-2.072e-09	-3.073e-09
1.8	-1.923e-09	-2.786e-09
1.9	-2.062e-09	-2.987e-09
2	-2.013e-09	-2.712e-09
2.1	-2.229e-09	-2.964e-09
2.2	-2.054e-09	-2.658e-09
2.3	-2.416e-09	-2.794e-09
2.4	-2.279e-09	-2.586e-09
2.5	-2.645e-09	-2.827e-09
2.6	-2.477e-09	-2.614e-09
2.7	-2.707e-09	-2.894e-09
2.8	-2.55e-09	-2.71e-09
2.9	-2.714e-09	-2.961e-09
3	-2.354e-09	-2.788e-09
3.1	-2.395e-09	-3.071e-09
3.2	-2.113e-09	-2.783e-09
3.3	-2.159e-09	-3.033e-09
3.4	-1.841e-09	-2.777e-09
3.5	-1.881e-09	-3.051e-09
3.6	-1.598e-09	-2.786e-09
3.7	-1.69e-09	-3.095e-09
3.8	-1.577e-09	-2.868e-09
3.9	-1.789e-09	-3.151e-09
4	-1.662e-09	-2.879e-09
4.1	-1.901e-09	-3.065e-09
4.2	-1.826e-09	-2.801e-09
4.3	-2.023e-09	-3.058e-09
4.4	-1.904e-09	-2.854e-09
4.5	-2.162e-09	-3.147e-09
4.6	-2.03e-09	-2.934e-09
4.7	-2.165e-09	-3.178e-09
4.8	-2.019e-09	-2.895e-09
4.9	-2.24e-09	-3.124e-09
5	-2.069e-09	-2.868e-09
5.1	-2.114e-09	-3.093e-09
5.2	-2.076e-09	-2.889e-09
5.3	-2.162e-09	-3.222e-09
5.4	-1.924e-09	-2.968e-09
5.5	-2.1e-09	-3.176e-09
5.6	-1.896e-09	-3.26e-09
5.7	-2.228e-09	-3.51e-09
5.8	-1.942e-09	-3.446e-09
5.9	-2.111e-09	-3.525e-09
6	-2.033e-09	-3.353e-09
6.1	-2.227e-09	-3.438e-09
6.2	-1.99e-09	-3.32e-09
6.3	-2.073e-09	-3.416e-09
6.4	-2.192e-09	-3.302e-09
6.5	-2.903e-09	-3.525e-09
6.6	-2.244e-09	-3.617e-09
6.7	-2.131e-09	-4.013e-09
6.8	-1.425e-09	-4.208e-09
6.9	-1.658e-09	-4.752e-09
7	-9.696e-10	-5.067e-09
7.1	-1.073e-09	-5.631e-09
7.2	-7.58e-10	-5.859e-09
7.3	-1.625e-09	-6.337e-09
7.4	-1.46e-09	-6.554e-09
7.5	-2.2e-09	-6.986e-09
7.6	-2.444e-09	-7.107e-09
7.7	-3.851e-09	-7.46e-09
7.8	-4.163e-09	-7.462e-09
7.9	-5.49e-09	-7.562e-09
8	-6.122e-09	-7.319e-09
8.1	-7.806e-09	-7.303e-09
8.2	-8.056e-09	-6.97e-09
8.3	-9.209e-09	-6.839e-09
8.4	-9.696e-09	-6.46e-09
8.5	-1.096e-08	-6.336e-09
8.6	-1.099e-08	-5.967e-09
8.7	-1.185e-08	-5.938e-09
8.8	-1.179e-08	-5.906e-09
8.9	-1.241e-08	-5.833e-09
9	-1.178e-08	-5.831e-09
9.1	-1.189e-08	-5.734e-09
9.2	-1.118e-08	-5.742e-09
9.3	-1.13e-08	-5.691e-09
9.4	-1.045e-08	-5.68e-09
9.5	-1.068e-08	-5.54e-09
9.6	-1.055e-08	-5.53e-09
9.7	-1.135e-08	-5.536e-09
9.8	-1.044e-08	-5.548e-09
9.9	-1.092e-08	-5.577e-09
10	-1.036e-08	-5.593e-09
10.1	-1.118e-08	-5.558e-09
10.2	-1.014e-08	-5.561e-09
10.3	-1.06e-08	-5.582e-09
10.4	-1.006e-08	-5.579e-09
10.5	-1.093e-08	-5.545e-09
10.6	-9.935e-09	-5.534e-09
10.7	-1.053e-08	-5.532e-09
10.8	-9.82e-09	-5.477e-09
10.9	-1.077e-08	-5.451e-09
11	-9.841e-09	-5.378e-09
11.1	-1.061e-08	-5.356e-09
11.2	-1.002e-08	-5.289e-09
11.3	-1.105e-08	-5.293e-09
11.4	-1.004e-08	-5.365e-09
11.5	-1.068e-08	-5.34e-09
11.6	-1.019e-08	-5.333e-09
11.7	-1.128e-08	-5.347e-09
11.8	-1.055e-08	-5.339e-09
11.9	-1.127e-08	-5.342e-09
12	-1.083e-08	-5.321e-09
12.1	-1.196e-08	-5.341e-09
12.2	-1.115e-08	-5.367e-09
12.3	-1.149e-08	-5.401e-09
12.4	-1.1e-08	-5.408e-09
12.5	-1.196e-08	-5.345e-09
12.6	-1.105e-08	-5.336e-09
12.7	-1.132e-08	-5.268e-09
12.8	-1.06e-08	-5.284e-09
12.9	-1.137e-08	-5.308e-09
13	-1.04e-08	-5.308e-09
13.1	-1.067e-08	-5.335e-09
13.2	-9.872e-09	-5.337e-09
13.3	-1.055e-08	-5.317e-09
13.4	-9.441e-09	-5.323e-09
13.5	-9.897e-09	-5.389e-09
13.6	-8.936e-09	-5.393e-09
13.7	-9.604e-09	-5.4e-09
13.8	-8.58e-09	-5.376e-09
13.9	-9.353e-09	-5.361e-09
14	-8.339e-09	-5.287e-09
14.1	-9.185e-09	-5.203e-09
14.2	-8.22e-09	-5.135e-09
14.3	-9.174e-09	-5.046e-09
14.4	-8.388e-09	-5.01e-09
14.5	-9.306e-09	-4.957e-09
14.6	-8.698e-09	-4.942e-09
14.7	-9.717e-09	-4.857e-09
14.8	-9.287e-09	-4.79e-09
14.9	-1.048e-08	-4.75e-09
15	-9.997e-09	-4.756e-09
15.1	-1.102e-08	-4.683e-09
15.2	-1.085e-08	-4.649e-09
15.3	-1.192e-08	-4.627e-09
15.4	-1.117e-08	-4.665e-09
15.5	-1.176e-08	-4.601e-09
15.6	-1.151e-08	-4.6e-09
15.7	-1.242e-08	-4.68e-09
15.8	-1.147e-08	-4.828e-09
15.9	-1.181e-08	-4.915e-09
16	-1.125e-08	-5.086e-09
16.1	-1.195e-08	-5.185e-09
16.2	-1.085e-08	-5.248e-09
16.3	-1.118e-08	-5.122e-09
16.4	-9.98e-09	-5.035e-09
16.5	-1.043e-08	-4.766e-09
16.6	-1.006e-08	-4.537e-09
16.7	-1.069e-08	-4.178e-09
16.8	-1.037e-08	-3.908e-09
16.9	-1.111e-08	-3.473e-09
17	-1.069e-08	-3.163e-09
17.1	-1.132e-08	-2.717e-09
17.2	-1.05e-08	-2.434e-09
17.3	-1.076e-08	-2.045e-09
17.4	-9.848e-09	-1.876e-09
17.5	-9.853e-09	-1.48e-09
17.6	-8.454e-09	-1.393e-09
17.7	-8.156e-09	-1.12e-09
17.8	-6.932e-09	-1.231e-09
17.9	-6.537e-09	-1.207e-09
18	-4.981e-09	-1.472e-09
18.1	-4.539e-09	-1.598e-09
18.2	-3.306e-09	-2e-09
18.3	-3.028e-09	-2.074e-09
18.4	-1.912e-09	-2.454e-09
18.5	-1.788e-09	-2.516e-09
18.6	-1.06e-09	-2.797e-09
18.7	-1.263e-09	-2.612e-09
18.8	-8.618e-10	-2.839e-09
18.9	-1.382e-09	-2.695e-09
19	-1.081e-09	-2.88e-09
19.1	-1.695e-09	-2.752e-09
19.2	-1.608e-09	-3.001e-09
19.3	-2.353e-09	-2.861e-09
19.4	-2e-09	-3.036e-09
19.5	-2.274e-09	-2.823e-09
19.6	-1.302e-09	-2.966e-09
19.7	-1.658e-09	-2.725e-09
19.8	-1.498e-09	-2.888e-09
19.9	-1.657e-09	-2.68e-09
20	-1.446e-09	-2.831e-09
20.1	-1.641e-09	-2.644e-09
20.2	-1.532e-09	-2.875e-09
20.3	-1.772e-09	-2.66e-09
20.4	-1.631e-09	-2.916e-09
20.5	-1.871e-09	-2.769e-09
20.6	-1.831e-09	-3.008e-09
20.7	-2.055e-09	-2.812e-09
20.8	-1.906e-09	-3.017e-09
20.9	-2.141e-09	-2.817e-09
21	-2.106e-09	-3.083e-09
21.1	-2.27e-09	-2.83e-09
21.2	-2.05e-09	-3.123e-09
21.3	-2.105e-09	-2.873e-09
21.4	-1.974e-09	-3.13e-09
21.5	-2.071e-09	-2.889e-09
21.6	-1.796e-09	-3.189e-09
21.7	-1.839e-09	-2.977e-09
21.8	-1.74e-09	-3.344e-09
21.9	-1.896e-09	-3.094e-09
22	-1.59e-09	-3.382e-09
22.1	-1.606e-09	-3.113e-09
22.2	-1.381e-09	-3.475e-09
22.3	-1.539e-09	-3.196e-09
22.4	-1.361e-09	-3.514e-09
22.5	-1.484e-09	-3.205e-09
22.6	-1.342e-09	-3.527e-09
22.7	-1.576e-09	-3.281e-09
22.8	-1.448e-09	-3.562e-09
22.9	-1.612e-09	-3.335e-09
23	-1.472e-09	-3.645e-09
23.1	-1.651e-09	-3.391e-09
23.2	-1.519e-09	-3.643e-09
23.3	-1.668e-09	-3.408e-09
23.4	-1.524e-09	-3.663e-09
23.5	-1.688e-09	-3.338e-09
23.6	-1.561e-09	-3.607e-09
23.7	-1.743e-09	-3.294e-09
23.8	-1.611e-09	-3.527e-09
23.9	-1.735e-09	-3.201e-09
24	-1.563e-09	-3.419e-09
24.1	-1.72e-09	-3.166e-09
24.2	-1.581e-09	-3.388e-09
24.3	-1.697e-09	-3.134e-09
24.4	-1.502e-09	-3.465e-09
24.5	-1.585e-09	-3.18e-09
24.6	-1.441e-09	-3.402e-09
24.7	-1.543e-09	-3.117e-09
24.8	-1.331e-09	-3.381e-09
24.9	-1.473e-09	-3.121e-09
25	-1.489e-09	-3.454e-09
25.1	-1.637e-09	-3.119e-09
25.2	-1.405e-09	-3.42e-09
25.3	-1.566e-09	-3.181e-09
25.4	-1.528e-09	-3.467e-09
25.5	-1.793e-09	-3.312e-09
25.6	-1.63e-09	-3.508e-09
25.7	-1.792e-09	-3.29e-09
25.8	-1.696e-09	-3.331e-09
25.9	-2.015e-09	-2.979e-09
26	-1.9e-09	-2.937e-09
26.1	-2.045e-09	-2.704e-09
26.2	-1.964e-09	-2.855e-09
26.3	-2.029e-09	-2.825e-09
26.4	-2.174e-09	-3.117e-09
26.5	-2.544e-09	-3.266e-09
26.6	-2.109e-09	-3.744e-09
26.7	-2.401e-09	-4.016e-09
26.8	-1.501e-09	-4.631e-09
26.9	-1.411e-09	-4.961e-09
27	-7.645e-10	-5.634e-09
27.1	-1.115e-09	-5.964e-09
27.2	-6.825e-10	-6.566e-09
27.3	-1.032e-09	-6.832e-09
27.4	-1.03e-09	-7.287e-09
27.5	-1.917e-09	-7.422e-09
27.6	-2.029e-09	-7.763e-09
27.7	-3.138e-09	-7.753e-09
27.8	-3.695e-09	-7.917e-09
27.9	-5.109e-09	-7.717e-09
28	-5.663e-09	-7.757e-09
28.1	-6.904e-09	-7.456e-09
28.2	-7.485e-09	-7.392e-09
28.3	-8.675e-09	-6.961e-09
28.4	-8.905e-09	-6.933e-09
28.5	-9.763e-09	-6.599e-09
28.6	-9.809e-09	-6.657e-09
28.7	-1.053e-08	-6.65e-09
28.8	-1.017e-08	-6.753e-09
28.9	-1.041e-08	-6.771e-09
29	-9.906e-09	-6.737e-09
29.1	-1.02e-08	-6.707e-09
29.2	-9.37e-09	-6.656e-09
29.3	-9.432e-09	-6.623e-09
29.4	-8.884e-09	-6.615e-09
29.5	-9.32e-09	-6.605e-09
29.6	-9.371e-09	-6.563e-09
29.7	-1.004e-08	-6.526e-09
29.8	-9.749e-09	-6.436e-09
29.9	-1.065e-08	-6.383e-09
30	-9.795e-09	-6.275e-09
30.1	-1.04e-08	-6.237e-09
30.2	-1e-08	-6.31e-09
30.3	-1.093e-08	-6.315e-09
30.4	-1.017e-08	-6.307e-09
30.5	-1.056e-08	-6.317e-09
30.6	-1.01e-08	-6.272e-09
30.7	-1.084e-08	-6.187e-09
30.8	-1.01e-08	-6.149e-09
30.9	-1.051e-08	-6.127e-09
31	-1.014e-08	-6.058e-09
31.1	-1.105e-08	-6.005e-09
31.2	-1.044e-08	-5.931e-09
31.3	-1.063e-08	-5.846e-09
31.4	-1.029e-08	-5.715e-09
31.5	-1.121e-08	-5.53e-09
31.6	-1.048e-08	-5.428e-09
31.7	-1.062e-08	-5.256e-09
31.8	-1.01e-08	-5.173e-09
31.9	-1.081e-08	-5.107e-09
32	-9.875e-09	-5.043e-09
32.1	-9.983e-09	-4.98e-09
32.2	-9.232e-09	-4.943e-09
32.3	-9.733e-09	-4.95e-09
32.4	-8.585e-09	-4.908e-09
32.5	-8.925e-09	-4.906e-09
32.6	-8.038e-09	-4.94e-09
32.7	-8.76e-09	-5.035e-09
32.8	-7.951e-09	-5.131e-09
32.9	-8.729e-09	-5.176e-09
33	-8.059e-09	-5.239e-09
33.1	-8.814e-09	-5.262e-09
33.2	-8.058e-09	-5.283e-09
33.3	-8.997e-09	-5.259e-09
33.4	-8.433e-09	-5.348e-09
33.5	-9.394e-09	-5.355e-09
33.6	-9.038e-09	-5.427e-09
33.7	-1.001e-08	-5.443e-09
33.8	-9.805e-09	-5.432e-09
33.9	-1.098e-08	-5.427e-09
34	-1.052e-08	-5.39e-09
34.1	-1.127e-08	-5.359e-09
34.2	-1.11e-08	-5.359e-09
34.3	-1.208e-08	-5.401e-09
34.4	-1.149e-08	-5.307e-09
34.5	-1.179e-08	-5.32e-09
34.6	-1.14e-08	-5.281e-09
34.7	-1.224e-08	-5.206e-09
34.8	-1.138e-08	-5.144e-09
34.9	-1.152e-08	-5.116e-09
35	-1.091e-08	-5.168e-09
35.1	-1.139e-08	-5.107e-09
35.2	-1.032e-08	-5.149e-09
35.3	-1.048e-08	-5.196e-09
35.4	-9.672e-09	-5.215e-09
35.5	-1.021e-08	-5.033e-09
35.6	-9.216e-09	-5.077e-09
35.7	-9.8e-09	-5.095e-09
35.8	-8.907e-09	-5.261e-09
35.9	-9.683e-09	-5.388e-09
36	-9.052e-09	-5.545e-09
36.1	-1.005e-08	-5.528e-09
36.2	-9.236e-09	-5.545e-09
36.3	-9.962e-09	-5.349e-09
36.4	-9.488e-09	-5.291e-09
36.5	-9.961e-09	-4.855e-09
36.6	-9.545e-09	-4.715e-09
36.7	-1.042e-08	-4.308e-09
36.8	-1.055e-08	-4.071e-09
36.9	-1.133e-08	-3.52e-09
37	-1.113e-08	-3.209e-09
37.1	-1.174e-08	-2.646e-09
37.2	-1.126e-08	-2.326e-09
37.3	-1.145e-08	-1.879e-09
37.4	-1.067e-08	-1.751e-09
37.5	-1.061e-08	-1.488e-09
37.6	-9.603e-09	-1.454e-09
37.7	-9.106e-09	-1.368e-09
37.8	-7.839e-09	-1.545e-09
37.9	-7.5e-09	-1.549e-09
38	-6.156e-09	-1.754e-09
38.1	-5.454e-09	-1.887e-09
38.2	-4.139e-09	-2.272e-09
38.3	-3.765e-09	-2.332e-09
38.4	-2.606e-09	-2.69e-09
38.5	-2.33e-09	-2.723e-09
38.6	-1.424e-09	-2.91e-09
38.7	-1.585e-09	-2.654e-09
38.8	-9.701e-10	-2.85e-09
38.9	-1.399e-09	-2.635e-09
39	-8.781e-10	-2.839e-09
39.1	-1.565e-09	-2.629e-09
39.2	-1.47e-09	-2.766e-09
39.3	-2.172e-09	-2.531e-09
39.4	-1.771e-09	-2.686e-09
39.5	-2.254e-09	-2.467e-09
39.6	-1.846e-09	-2.714e-09
39.7	-1.881e-09	-2.482e-09
39.8	-1.696e-09	-2.831e-09
39.9	-1.885e-09	-2.703e-09
40	-1.725e-09	-3.024e-09
40.1	-1.893e-09	-2.77e-09
40.2	-1.672e-09	-3.015e-09
40.3	-1.77e-09	-2.708e-09
40.4	-1.567e-09	-2.926e-09
40.5	-1.739e-09	-2.606e-09
40.6	-1.463e-09	-2.806e-09
40.7	-1.431e-09	-2.602e-09
40.8	-1.281e-09	-2.833e-09
40.9	-1.497e-09	-2.589e-09
41	-1.325e-09	-2.87e-09
41.1	-1.39e-09	-2.638e-09
41.2	-1.208e-09	-2.912e-09
41.3	-1.326e-09	-2.715e-09
41.4	-1.269e-09	-3.024e-09
41.5	-1.442e-09	-2.787e-09
41.6	-1.391e-09	-3.124e-09
41.7	-1.629e-09	-2.969e-09
41.8	-1.61e-09	-3.329e-09
41.9	-1.767e-09	-3.121e-09
42	-1.691e-09	-3.395e-09
42.1	-1.895e-09	-3.214e-09
42.2	-1.787e-09	-3.515e-09
42.3	-1.999e-09	-3.261e-09
42.4	-1.84e-09	-3.543e-09
42.5	-1.957e-09	-3.242e-09
42.6	-1.828e-09	-3.457e-09
42.7	-1.916e-09	-3.068e-09
42.8	-1.754e-09	-3.354e-09
42.9	-1.943e-09	-2.961e-09
43	-1.686e-09	-3.18e-09
43.1	-1.776e-09	-2.902e-09
43.2	-1.602e-09	-3.078e-09
43.3	-1.783e-09	-2.815e-09
43.4	-1.601e-09	-3.217e-09
43.5	-1.719e-09	-2.899e-09
43.6	-1.622e-09	-3.243e-09
43.7	-1.857e-09	-2.841e-09
43.8	-1.648e-09	-3.151e-09
43.9	-1.648e-09	-2.83e-09
44	-1.612e-09	-3.063e-09
44.1	-1.847e-09	-2.776e-09
44.2	-1.734e-09	-3.071e-09
44.3	-1.847e-09	-2.781e-09
44.4	-1.735e-09	-3.104e-09
44.5	-1.842e-09	-2.836e-09
44.6	-1.683e-09	-3.161e-09
44.7	-1.76e-09	-2.921e-09
44.8	-1.646e-09	-3.285e-09
44.9	-1.732e-09	-3.108e-09
45	-1.519e-09	-3.376e-09
45.1	-1.544e-09	-3.09e-09
45.2	-1.442e-09	-3.387e-09
45.3	-1.576e-09	-3.137e-09
45.4	-1.393e-09	-3.45e-09
45.5	-1.476e-09	-3.242e-09
45.6	-1.353e-09	-3.543e-09
45.7	-1.512e-09	-3.61e-09
45.8	-1.372e-09	-3.734e-09
45.9	-1.516e-09	-3.472e-09
46	-1.533e-09	-3.505e-09
46.1	-1.774e-09	-3.062e-09
46.2	-1.637e-09	-3.086e-09
46.3	-1.674e-09	-2.847e-09
46.4	-1.794e-09	-2.895e-09
46.5	-2.505e-09	-2.938e-09
46.6	-1.932e-09	-3.42e-09
46.7	-2.01e-09	-3.547e-09
46.8	-1.271e-09	-4.215e-09
46.9	-1.351e-09	-4.43e-09
47	-5.869e-10	-5.181e-09
47.1	-7.494e-10	-5.489e-09
47.2	-3.711e-10	-6.192e-09
47.3	-1.075e-09	-6.572e-09
47.4	-1.049e-09	-7.187e-09
47.5	-2.012e-09	-7.404e-09
47.6	-2.264e-09	-7.888e-09
47.7	-3.576e-09	-7.989e-09
47.8	-3.983e-09	-8.307e-09
47.9	-5.399e-09	-8.234e-09
48	-5.979e-09	-8.353e-09
48.1	-7.563e-09	-8.134e-09
48.2	-7.923e-09	-8.014e-09
48.3	-9.239e-09	-7.607e-09
48.4	-9.665e-09	-7.413e-09
48.5	-1.1e-08	-6.945e-09
48.6	-1.101e-08	-6.853e-09
48.7	-1.175e-08	-6.517e-09
48.8	-1.156e-08	-6.599e-09
48.9	-1.221e-08	-6.65e-09
49	-1.161e-08	-6.571e-09
49.1	-1.167e-08	-6.546e-09
49.2	-1.11e-08	-6.459e-09
49.3	-1.137e-08	-6.475e-09
49.4	-1.065e-08	-6.484e-09
49.5	-1.069e-08	-6.458e-09
49.6	-1.073e-08	-6.419e-09
49.7	-1.174e-08	-6.439e-09
49.8	-1.091e-08	-6.425e-09
49.9	-1.122e-08	-6.288e-09
50	-1.054e-08	-6.269e-09
50.1	-1.132e-08	-6.17e-09
50.2	-1.046e-08	-6.184e-09
50.3	-1.067e-08	-6.128e-09
50.4	-9.903e-09	-6.114e-09
50.5	-1.064e-08	-6.129e-09
50.6	-9.654e-09	-6.106e-09
50.7	-1.007e-08	-6.089e-09
50.8	-9.165e-09	-6.076e-09
50.9	-9.885e-09	-6.021e-09
51	-8.826e-09	-6.038e-09
51.1	-9.433e-09	-5.998e-09
51.2	-8.444e-09	-5.94e-09
51.3	-9.105e-09	-5.915e-09
51.4	-8.014e-09	-5.829e-09
51.5	-8.94e-09	-5.803e-09
51.6	-8.083e-09	-5.694e-09
51.7	-8.945e-09	-5.686e-09
51.8	-8.138e-09	-5.591e-09
51.9	-9.204e-09	-5.489e-09
52	-8.621e-09	-5.427e-09
52.1	-9.688e-09	-5.384e-09
52.2	-9.151e-09	-5.349e-09
52.3	-1.026e-08	-5.304e-09
52.4	-1.005e-08	-5.301e-09
52.5	-1.124e-08	-5.382e-09
52.6	-1.076e-08	-5.359e-09
52.7	-1.163e-08	-5.482e-09
52.8	-1.147e-08	-5.579e-09
52.9	-1.263e-08	-5.777e-09
53	-1.175e-08	-5.787e-09
53.1	-1.229e-08	-5.803e-09
53.2	-1.187e-08	-5.873e-09
53.3	-1.28e-08	-5.818e-09
53.4	-1.186e-08	-5.818e-09
53.5	-1.202e-08	-5.736e-09
53.6	-1.134e-08	-5.682e-09
53.7	-1.177e-08	-5.608e-09
53.8	-1.073e-08	-5.519e-09
53.9	-1.112e-08	-5.428e-09
54	-1.006e-08	-5.375e-09
54.1	-1.055e-08	-5.281e-09
54.2	-9.612e-09	-5.285e-09
54.3	-1.034e-08	-5.239e-09
54.4	-9.184e-09	-5.233e-09
54.5	-9.879e-09	-5.31e-09
54.6	-9.218e-09	-5.321e-09
54.7	-1.027e-08	-5.392e-09
54.8	-9.202e-09	-5.396e-09
54.9	-1.004e-08	-5.48e-09
55	-9.406e-09	-5.515e-09
55.1	-1.041e-08	-5.557e-09
55.2	-9.444e-09	-5.654e-09
55.3	-1.027e-08	-5.682e-09
55.4	-9.738e-09	-5.726e-09
55.5	-1.071e-08	-5.691e-09
55.6	-9.959e-09	-5.483e-09
55.7	-1.083e-08	-5.417e-09
55.8	-1.026e-08	-5.287e-09
55.9	-1.115e-08	-5.434e-09
56	-1.048e-08	-5.41e-09
56.1	-1.128e-08	-5.512e-09
56.2	-1.051e-08	-5.372e-09
56.3	-1.138e-08	-5.435e-09
56.4	-1.067e-08	-5.215e-09
56.5	-1.149e-08	-5.155e-09
56.6	-1.073e-08	-4.878e-09
56.7	-1.143e-08	-4.707e-09
56.8	-1.059e-08	-4.331e-09
56.9	-1.117e-08	-4.059e-09
57	-1.044e-08	-3.578e-09
57.1	-1.111e-08	-3.23e-09
57.2	-1.004e-08	-2.771e-09
57.3	-1.064e-08	-2.479e-09
57.4	-9.956e-09	-2.064e-09
57.5	-1.072e-08	-1.828e-09
57.6	-9.656e-09	-1.538e-09
57.7	-1.045e-08	-1.481e-09
57.8	-9.814e-09	-1.214e-09
57.9	-1.072e-08	-1.24e-09
58	-9.774e-09	-1.133e-09
58.1	-1.063e-08	-1.322e-09
58.2	-1.001e-08	-1.358e-09
58.3	-1.102e-08	-1.629e-09
58.4	-1.016e-08	-1.753e-09
58.5	-1.098e-08	-2.087e-09
58.6	-1.041e-08	-2.199e-09
58.7	-1.077e-08	-2.402e-09
58.8	-1.032e-08	-2.209e-09
58.9	-1.102e-08	-2.511e-09
59	-1.096e-08	-2.426e-09
59.1	-1.171e-08	-2.746e-09
59.2	-1.132e-08	-2.646e-09
59.3	-1.183e-08	-2.919e-09
59.4	-1.139e-08	-2.767e-09
59.5	-1.161e-08	-3.039e-09
59.6	-1.065e-08	-2.835e-09
59.7	-1.052e-08	-3.143e-09
59.8	-9.497e-09	-3.025e-09
59.9	-9.14e-09	-3.3e-09
60	-7.633e-09	-3.09e-09
60.1	-7.11e-09	-3.306e-09
60.2	-5.716e-09	-3.036e-09
60.3	-5.268e-09	-3.183e-09
60.4	-3.768e-09	-2.91e-09
60.5	-3.368e-09	-3.091e-09
60.6	-2.2e-09	-2.752e-09
60.7	-2.075e-09	-2.879e-09
60.8	-1.037e-09	-2.641e-09
60.9	-1.165e-09	-2.787e-09
61	-5.439e-10	-2.536e-09
61.1	-9.359e-10	-2.755e-09
61.2	-4.185e-10	-2.573e-09
61.3	-1.036e-09	-2.819e-09
61.4	-8.867e-10	-2.589e-09
61.5	-1.725e-09	-2.844e-09
61.6	-1.368e-09	-2.64e-09
61.7	-1.949e-09	-2.899e-09
61.8	-1.497e-09	-2.746e-09
61.9	-1.535e-09	-3.051e-09
62	-1.339e-09	-2.843e-09
62.1	-1.464e-09	-3.261e-09
62.2	-1.358e-09	-3.077e-09
62.3	-1.507e-09	-3.369e-09
62.4	-1.326e-09	-3.138e-09
62.5	-1.45e-09	-3.476e-09
62.6	-1.321e-09	-3.177e-09
62.7	-1.482e-09	-3.441e-09
62.8	-1.312e-09	-3.185e-09
62.9	-1.435e-09	-3.459e-09
63	-1.273e-09	-3.327e-09
63.1	-1.304e-09	-3.578e-09
63.2	-1.194e-09	-3.322e-09
63.3	-1.273e-09	-3.602e-09
63.4	-1.167e-09	-3.367e-09
63.5	-1.31e-09	-3.614e-09
63.6	-1.119e-09	-3.358e-09
63.7	-1.255e-09	-3.524e-09
63.8	-1.153e-09	-3.23e-09
63.9	-1.355e-09	-3.394e-09
64	-1.264e-09	-3.069e-09
64.1	-1.418e-09	-3.211e-09
64.2	-1.308e-09	-2.891e-09
64.3	-1.476e-09	-3.074e-09
64.4	-1.326e-09	-2.779e-09
64.5	-1.424e-09	-2.967e-09
64.6	-1.31e-09	-2.689e-09
64.7	-1.529e-09	-2.952e-09
64.8	-1.376e-09	-2.685e-09
64.9	-1.495e-09	-2.966e-09
65	-1.404e-09	-2.739e-09

## Sheet: Figure 3a
	Yeast-extract peptone	Acetate	Butyrate	H2	Poised electrode
Replicate 1	0.0921284	0.364641	0.160728	0.217034	0.4582
Replicate 2	0.0800321	0.372674	0.164129	0.232327	0.476299
Replicate 3	0.181647	0.312783	0.101447	0.303703	0.548644

## Sheet: Figure 3b
	Yeast-extract peptone	Acetate	Butyrate	H2	Poised electrode
Replicate 1	0.545773	0.461509	0.908943	0.8323	3.3413
Replicate 2	0.520198	0.805594	1.07543	0.833892	3.23049
Replicate 3	0.540369	1.2387	1.06028	0.736179	2.14434

## Sheet: Figure 3c
Gene Name	Gene Symbol	Gene Annotation	Acetate log2 fold change	P-value	Butyrate log2 fold change	P-value	Hydrogen log2 fold change	P-value	*Iron(II) log2 fold change	P-value	EEU log2 fold change	P-value	Reaction
Rpal_1247	nadB	Quinolinate synthetase complex, A subunit	2.0154	0.190926	0.118629	0.550931	-1.28253	0.639847	3.61537	0.0113027	1.669	0.162745	Glycerone phosphate + iminosuccinate = pyridine-2,3-dicarboxylate + 2 H2O + phosphate
Rpal_1246	nadA	L-aspartate oxidase	0.34342	0.89285	-0.939971	0.948423	-2.47716	0.183975	2.87771	0.0601164	1.12717	0.390838	L-aspartate + O2 = iminosuccinate + H2O2
Rpal_1245	nadC	Nicotinate-nucleotide pyrophosphorylase	0.199052	0.928602	-1.19268	0.819069	-2.34874	0.128486	1.45737	0.267679	0.0127165	0.791827	beta-nicotinate D-ribonucleotide + diphosphate + CO2 = pyridine-2,3-dicarboxylate + 5-phospho-alpha-D-ribose 1-diphosphate
Rpal_0160	nadD	Nicotinate (nicotinamide) nucleotide adenylyltransferase	1.25471	0.0878259	-1.06812	0.831864	-0.440579	0.939337	1.23412	0.130149	0.90887	0.861876	ATP + beta-nicotinate-D-ribonucleotide = diphosphate + deamido-NAD+
Rpal_2199	nadE	NAD+ synthetase	0.229955	0.805042	-0.502344	0.667225	-1.30498	0.225103	-0.273504	0.839109	-1.09136	0.295656	ATP + deamido-NAD+ + L-glutamine + H2O = AMP + diphosphate + NAD+ + L-glutamate
Rpal_3856	nadK	NAD(+) kinase	0.619974	0.0730815	-0.831306	0.996548	-0.248835	0.531153	0.229303	0.515669	-1.40771	0.919482	ATP + NAD+ = ADP + NADP+
All log base 2 fold-change values are from a comparison of the conditions listed to aerobic chemoheterotorphic growth (see Methods).
Acetate = Photoheterotrophic growth using acetate
Butyrate = Photoheterotrophic growth using butyrate
Hydrogen = Photoautotrophic hydrogen oxidation
Iron(II) = Photoautotrophic iron oxidation
EEU = Extracellular electron uptake
* = Growth condition for which values are from n=2 biological replicates, otherwise n=3
P-values were determined in DESEQ2 (see Methods)
Reactions were determined from KEGG (https://www.kegg.jp) pathway analysis of the analyzed genes

## Sheet: Figure 3d
Gene Name	Gene Symbol	Gene Annotation	Acetate log2 fold change	P-value	Butyrate log2 fold change	P-value	Hydrogen log2 fold change	P-value	*Iron(II) log2 fold change	P-value	EEU log2 fold change	P-value	Reaction
Rpal_3398	qor1	NADPH:quinone oxidoreductase	-1.36991	0.0698223	-5.82829	3.99378e-06	-4.39848	0.000775324	-3.3776	0.0215167	-2.99321	0.00784801	NADPH + H+ + 2 quinone = NADP+ + 2 semiquinone
Rpal_3639	qor2	zinc-binding alcohol dehydrogenase family protein	-0.364071	0.623912	-1.62736	0.217705	-1.82111	0.0318651	-1.50929	0.0445252	-1.13775	0.453126	2 a quinone + NADPH + H+ → 2 a semiquinone + NADP+
Rpal_2510	fre	flavin reductase domain protein FMN-binding	-1.42977	0.546446	-3.38645	0.19356	2.60792	0.178614	3.82218	0.135477	4.29012	0.0200166	FMNH2 + NADP+ = FMN + NADPH + H+				reduced riboflavin + NADP+ ⇄ riboflavin + NADPH + 2 H+
Rpal_5027	trxR	cyclic nucleotide-regulated FAD-dependent pyridine nucleotide-disulphide oxidoreductase	-0.609513	0.270093	-1.91902	0.0422002	-1.88868	0.00931207	-1.10023	0.111481	-1.90977	0.110296	thioredoxin + NADP+ = thioredoxin disulfide + NADPH + H+
Rpal_2196	gor	glutathione-disulfide reductase	0.270376	0.85385	-0.744964	0.958636	-1.8079	0.248468	-1.62224	0.203873	-4.28757	0.00210655	2 glutathione + NADP+ = glutathione disulfide + NADPH + H+
Rpal_1740	bchP	magnesium-protoporphyrin IX monomethyl ester aerobic oxidative cyclase	0.563849	0.662639	1.70731	0.0147234	3.53973	1.68786e-06	0.732991	0.565105	1.27726	0.158433	magnesium-protoporphyrin IX 13-monomethyl ester + 3 NADPH + 3 H+ + 3 O2 = 3,8-divinyl protochlorophyllide a + 3 NADP+ + 5 H2O
Rpal_1864	bchE	magnesium-protoporphyrin IX monomethyl ester anaerobic oxidative cyclase	5.25124	5.51907e-05	6.86423	3.19854e-09	8.60008	7.72195e-14	4.016	0.00967636	6.49477	7.17694e-07	Magnesium protoporphyrin monomethyl ester + S-Adenosyl-L-methionine + H2O <=> 13(1)-Hydroxy-magnesium-protoporphyrin IX 13-monomethyl ester + 5'-Deoxyadenosine + L-Methionine
Rpal_1849	akr1	aldo/keto reductase	-1.4077	0.0288409	-2.30308	0.0187347	-0.582367	0.962797	-0.526128	0.638414	-0.693798	0.937636	a 3,5,7,9,11,13,15-hepta-oxo-hexadecanoyl-[PKS-acp] + NADPH + H+ → 9-hydroxy-3,5,7,11,13,15-hexaoxohexadecanoyl-[PKS-acp] + NADP+
Rpal_4815	akr2	aldo/keto reductase	-0.657792	0.37834	-2.24837	0.0497306	-2.94313	5.97899e-05	-0.755502	0.448992	-1.4484	0.159387	a 3,5,7,9,11,13,15-hepta-oxo-hexadecanoyl-[PKS-acp] + NADPH + H+ → 9-hydroxy-3,5,7,11,13,15-hexaoxohexadecanoyl-[PKS-acp] + NADP+
Rpal_3432	akr3	aldo/keto reductase	2.22293	0.0333993	4.06755	2.45827e-08	3.41295	0.000109335	2.86647	0.0209819	2.44942	0.0364751	R-CHOH-R' + NADP+ = R-CO-R' + NADPH + H+
Rpal_3571	akr4	aldo/keto reductase	0.509214	0.710053	0.371674	0.282896	1.74895	0.0370353	1.63036	0.198527	2.00208	0.0384534	R-CHOH-R' + NADP+ = R-CO-R' + NADPH + H+
Rpal_0403	sdr1	short-chain dehydrogenase/reductase SDR	0.707854	0.044291	-0.258554	0.144757	0.30396	0.0163693	0.807917	0.0243651	0.739205	0.100233	(2E,4E)-tetradecadienoyl-CoA + NADPH + H+ → (3E)-tetradec-3-enoyl-CoA + NADP+
Rpal_2480	sdr2	short-chain dehydrogenase/reductase SDR	-1.52148	0.183089	-2.94443	0.056056	-3.9919	0.000464676	-3.70107	0.00311614	-6.05664	3.12096e-05	a primary alcohol + NADP+ = an aldehyde + NADPH + H+
Rpal_5077	sdr3	short-chain dehydrogenase/reductase SDR	-2.47181	0.0071363	-1.9084	0.154253	-3.41479	0.00105748	-3.17602	0.00322492	-4.62898	0.000835564	a (3R)-3-hydroxyacyl-[acyl-carrier protein] + NADP+ = a 3-oxoacyl-[acyl-carrier protein] + NADPH + H+
Rpal_5272	sdr4	short-chain dehydrogenase/reductase SDR	-0.819617	0.0696559	-1.85781	0.0110452	-0.899526	0.518274	-0.297587	0.725185	-0.430359	0.83492	2-dehydro-3-deoxy-D-gluconate + NAD+ = (4S)-4,6-dihydroxy-2,5-dioxohexanoate + NADH + H+
Rpal_3725	enr	short-chain dehydrogenase/reductase SDR	-1.67392	0.0522759	-4.16165	8.86641e-07	-1.3729	0.329114	-1.38268	0.206571	-0.990362	0.250471	a (3R)-3-hydroxyacyl-[acyl-carrier protein] + NADP+ = a 3-oxoacyl-[acyl-carrier protein] + NADPH + H+
Rpal_1721	chlP	geranylgeranyl reductase	0.759634	0.623046	2.45614	0.00723008	4.394	1.43529e-06	0.726785	0.637169	2.1351	0.0699053	phytyl diphosphate + 3 NADP+ = geranylgeranyl diphosphate + 3 NADPH + 3 H+
Rpal_4006	dhfr	Dihydrofolate reductase	0.79834	0.25543	-2.88746	0.0218404	-0.855296	0.794879	-1.5937	0.196328	-2.01445	0.390037	5,6,7,8-tetrahydrofolate + NADP+ = 7,8-dihydrofolate + NADPH + H+
Rpal_4850	p5cr	pyrroline-5-carboxylate reductase	-1.24256	0.162616	-1.89838	0.217382	-2.51211	0.0132814	-2.1061	0.0353709	-1.6512	0.0534009	L-proline + NAD(P)+ = 1-pyrroline-5-carboxylate + NAD(P)H + H+
Rpal_5042	panE	2-dehydropantoate 2-reductase	-0.403975	0.746708	-1.50695	0.502679	-0.713873	0.882613	1.70626	0.0154502	0.61801	0.283812	(R)-pantoate + NADP+ = 2-dehydropantoate + NADPH + H+
Rpal_5184	gfo/idh	oxidoreductase domain protein	-1.12183	0.137349	-1.38737	0.503794	-1.48423	0.239068	-1.7318	0.0403801	0.17268	0.65623	4-carboxy-2-hydroxymuconate semialdehyde hemiacetal + NADP+ = 2-oxo-2H-pyran-4,6-dicarboxylate + NADPH + H+
Rpal_2377	cbiJ	Precorrin-6A reductase	-2.23596	0.000681248	-2.63295	0.00928483	-2.58307	0.00245064	-1.18698	NA	-2.55632	0.0638784	precorrin-6B + NADP+ = precorrin-6A + NADPH + H+
Rpal_2166	frmA	S-(hydroxymethyl)glutathione dehydrogenase/class III alcohol dehydrogenase	-0.432505	0.575842	-2.03482	0.0395166	-1.29393	0.275987	-0.72596	0.416186	-0.174836	0.702808	S-(hydroxymethyl)glutathione + NAD(P)+ = S-formylglutathione + NAD(P)H + H+
Rpal_2783	hsdh	Homoserine dehydrogenase	0.456252	0.596142	-2.10802	0.103482	-1.33241	0.395141	-2.22324	0.0118602	-1.9118	0.0344204	L-homoserine + NAD(P)+ = L-aspartate 4-semialdehyde + NAD(P)H + H+
Rpal_4803	aroE	shikimate 5-dehydrogenase	-0.536749	0.417394	-1.51727	0.256262	-0.907112	0.587981	-0.93671	0.227876	-2.82761	0.0116169	shikimate + NADP+ = 3-dehydroshikimate + NADPH + H+
Rpal_3452	mdh1	Malate dehydrogenase (oxaloacetate-decarboxylating) (NADP(+)), Phosphate acetyltransferase	-0.0323711	0.978969	-0.278025	0.580968	-1.37396	0.426717	-1.9964	0.0544622	-2.14681	0.0203902	(S)-malate + NADP(+) <=> pyruvate + CO(2) + NADPH
Rpal_4277	mdh2	Malate/L-lactate dehydrogenase	-1.38266	0.033966	-2.08071	0.0575229	-1.53728	0.155261	-1.82327	0.017167	-0.994997	0.42259	(S)-malate + NAD(P)+ = oxaloacetate + NAD(P)H + H+
Rpal_4362	idh	Isocitrate dehydrogenase, NADP-dependent	-1.27537	0.306856	-3.3571	0.0118107	-2.06029	0.203225	-3.36916	0.00499632	-3.78613	0.000549556	isocitrate + NADP+ = 2-oxoglutarate + CO2 + NADPH + H+
Rpal_1014	gapdh	glyceraldehyde-3-phosphate dehydrogenase, type I	-0.318117	0.827356	-2.16026	0.175474	-0.758195	0.852864	-1.76194	0.141003	-2.95185	0.00771504	D-glyceraldehyde 3-phosphate + phosphate + NAD+ = 3-phospho-D-glyceroyl phosphate + NADH + H+
All log base 2 fold-change values are from a comparison of the conditions listed to aerobic chemoheterotorphic growth (see Methods).
Acetate = Photoheterotrophic growth using acetate
Butyrate = Photoheterotrophic growth using butyrate
Hydrogen = Photoautotrophic hydrogen oxidation
Iron(II) = Photoautotrophic iron oxidation
EEU = Extracellular electron uptake
* = Growth condition for which values are from n=2 biological replicates, otherwise n=3
P-values were determined in DESEQ2 (see Methods)
Reactions were determined from KEGG (https://www.kegg.jp) pathway analysis of the analyzed genes

## Sheet: Figure 4a
Gene Name	Gene Symbol	Gene Annotation	Acetate log2 fold change	P-value	Butyrate log2 fold change	P-value	Hydrogen log2 fold change	P-value	*Iron(II) log2 fold change	P-value	EEU log2 fold change	P-value	Reaction	Additional Reactions
Rpal_1747	cbbL	ribulose-bisphosphate carboxylase large chain (form I)	1.21697	0.434096	2.75546	0.012097	4.82591	0.00026041	7.59055	7.28796e-08	6.24597	5.21765e-06	2 3-phospho-D-glycerate + 2 H+ = D-ribulose 1,5-bisphosphate + CO2 + H2O	3-phospho-D-glycerate + 2-phosphoglycolate = D-ribulose 1,5-bisphosphate + O2
Rpal_1748	cbbS	ribulose-bisphosphate carboxylase small chain (form I)	1.57125	0.399713	3.01557	0.0234982	4.74595	0.00182785	7.84288	1.0721e-06	6.25319	7.00721e-05	2 3-phospho-D-glycerate + 2 H+ = D-ribulose 1,5-bisphosphate + CO2 + H2O	3-phospho-D-glycerate + 2-phosphoglycolate = D-ribulose 1,5-bisphosphate + O2
Rpal_5122	cbbM	ribulose-bisphosphate carboxylase large chain (form II)	1.49146	0.154108	4.04093	1.92835e-11	3.26942	0.000148966	2.30704	0.0597849	2.64233	0.00482621	2 3-phospho-D-glycerate + 2 H+ = D-ribulose 1,5-bisphosphate + CO2 + H2O	3-phospho-D-glycerate + 2-phosphoglycolate = D-ribulose 1,5-bisphosphate + O2
Rpal_1013	pgk	Phosphoglycerate kinase	-0.493362	0.67063	-1.20798	0.72949	-2.23167	0.0639986	-2.50916	0.013355	-1.80012	0.0740757	ATP + 3-phospho-D-glycerate = ADP + 3-phospho-D-glyceroyl phosphate
Rpal_1014	gapdh	glyceraldehyde-3-phosphate dehydrogenase, type I	-0.318117	0.827356	-2.16026	0.175474	-0.758195	0.852864	-1.76194	0.141003	-2.95185	0.00771504	D-glyceraldehyde 3-phosphate + phosphate + NAD+ = 3-phospho-D-glyceroyl phosphate + NADH + H+
Rpal_1010	cbbA1	Fructose-bisphosphate aldolase	0.218071	0.758823	-1.95107	0.0941468	-1.96333	0.0273997	-1.06741	0.237083	-1.5756	0.0897974	D-fructose 1,6-bisphosphate = glycerone phosphate + D-glyceraldehyde 3-phosphate
Rpal_5123	cbbA2	Fructose-bisphosphate aldolase, class II, Calvin cycle subtype	1.14519	0.225798	3.17652	3.82767e-08	3.08293	1.83215e-05	2.15553	0.0499793	2.25604	0.00578425	D-fructose 1,6-bisphosphate = glycerone phosphate + D-glyceraldehyde 3-phosphate
Rpal_5126	glpX	Fructose-1,6-bisphosphatase class 1	1.65486	0.0353118	2.08602	0.000567151	3.99393	5.66501e-08	3.60636	0.000758971	3.73045	6.98749e-06	D-fructose 1,6-bisphosphate + H2O = D-fructose 6-phosphate + phosphate
Rpal_1015	tkl1	Transketolase	0.727913	0.467396	-1.32706	0.672384	-2.18466	0.0794063	-0.391728	0.845287	0.0861741	0.75423	sedoheptulose 7-phosphate + D-glyceraldehyde 3-phosphate = D-ribose 5-phosphate + D-xylulose 5-phosphate
Rpal_5124	tkl2	Transketolase	0.0536965	0.980914	1.36348	0.00356539	1.51993	0.0126674	1.39568	0.151793	1.68934	0.0116536	sedoheptulose 7-phosphate + D-glyceraldehyde 3-phosphate = D-ribose 5-phosphate + D-xylulose 5-phosphate
Rpal_0334	rpe1	Ribulose-phosphate 3-epimerase	0.754589	0.306006	-1.21188	0.700778	-2.22757	0.0161303	-0.0853745	0.974524	-0.869946	0.639939	D-ribulose 5-phosphate = D-xylulose 5-phosphate
Rpal_4340	rpe2	Ribulose-phosphate 3-epimerase	-0.228558	0.829275	-1.98026	0.0667137	-0.389526	0.880948	-0.902844	0.330578	-1.30958	0.344948	D-ribulose 5-phosphate = D-xylulose 5-phosphate
Rpal_5125	prk	Phosphoribulokinase	2.06575	0.00942604	2.91729	6.67046e-06	3.72744	1.79514e-07	3.17561	0.00193645	3.30411	2.7434e-05	ATP + D-ribulose 5-phosphate = ADP + D-ribulose 1,5-bisphosphate
Rpal_3233	tpi	Triose-phosphate isomerase	-1.66844	0.139899	-4.26827	0.00038058	-2.01967	0.182746	-2.77678	0.0329637	-3.87834	0.000520273	D-glyceraldehyde 3-phosphate = glycerone phosphate
Rpal_2194	rpi	Ribose 5-phosphate isomerase	0.502859	0.694495	-1.06814	0.85143	-1.2701	0.520208	-1.60971	0.177704	-0.935374	0.0541782	D-Ribose 5-phosphate = D-ribulose 5-phosphate
All log base 2 fold-change values are from a comparison of the conditions listed to aerobic chemoheterotorphic growth (see Methods).
Acetate = Photoheterotrophic growth using acetate
Butyrate = Photoheterotrophic growth using butyrate
Hydrogen = Photoautotrophic hydrogen oxidation
Iron(II) = Photoautotrophic iron oxidation
EEU = Extracellular electron uptake
* = Growth condition for which values are from n=2 biological replicates, otherwise n=3
P-values were determined in DESEQ2 (see Methods)
Reactions were determined from KEGG (https://www.kegg.jp) pathway analysis of the analyzed genes

[truncated: 32 more sheets: Figure 4c, Figure 4b, Figure 5a, Figure 5b, Figure 5c, Figure 5d, Figure 5e, Figure 5f, Figure 5g, Figure 5h, Figure 5i, Figure 6a, Figure 6b, Figure 6c, Supplementary Figure 2, Supplementary Figure 3, Supplementary Figure 4, Supplementary Figure 5d, Supplementary Figure 5e, Supplementary Figure 6 …]
